# Supplementary material for: Proteomics Insights Into Lysosome Biogenesis and Maturation
Source: Proteomics. 2025 Oct 15;25(21-22):6–24. doi: 10.1002/pmic.70058 (PMC12645810; doi:10.1002/pmic.70058)
Supplement: Supplementary file 1 — Supporting File: pmic70058‐sup‐0001‐Table1.xlsx. [file PMIC-25--s001.xlsx]

## Sheet: Table S1
Genes	Panther_Human	Panther_Mouse	Uniprot_Human	Uniprot_Mouse	Based on publication	Total	Manually curated	Protein Class	Category	Uniprot ID	Protein Description
ABCA13	1					1				Q86UQ4	ATP-binding cassette sub-family A member 13 (EC 7.6.2.-)
ABCA2	1	1	1	1		4	1	Transporters, Channels, and Exchangers	Transmembrane	Q9BZC7	ATP-binding cassette sub-family A member 2 (EC 7.6.2.-) (ATP-binding cassette transporter 2) (ATP-binding cassette 2)
ABCA3			1	1		2	1	Transporters, Channels, and Exchangers	Transmembrane	Q99758	Phospholipid-transporting ATPase ABCA3 (EC 7.6.2.1) (ABC-C transporter) (ATP-binding cassette sub-family A member 3) (ATP-binding cassette transporter 3) (ATP-binding cassette 3) (Xenobiotic-transporting ATPase ABCA3) (EC 7.6.2.2) [Cleaved into: 150 Kda mature form]
ABCA5	1	1	1	1		4	1	Transporters, Channels, and Exchangers	Transmembrane	Q8WWZ7	Cholesterol transporter ABCA5 (EC 7.6.2.-) (ATP-binding cassette sub-family A member 5)
ABCB6			1	1		2	1	Transporters, Channels, and Exchangers	Transmembrane	Q9NP58	ATP-binding cassette sub-family B member 6 (ABC-type heme transporter ABCB6) (EC 7.6.2.5) (Mitochondrial ABC transporter 3) (Mt-ABC transporter 3) (P-glycoprotein-related protein) (Ubiquitously-expressed mammalian ABC half transporter)
ABCB9	1	1	1	1		4	1	Transporters, Channels, and Exchangers	Transmembrane	Q9NP78	ABC-type oligopeptide transporter ABCB9 (EC 7.4.2.6) (ATP-binding cassette sub-family B member 9) (ATP-binding cassette transporter 9) (ABC transporter 9 protein) (hABCB9) (TAP-like protein) (TAPL)
ABCC10	1					1	1	Transporters, Channels, and Exchangers	Transmembrane	Q5T3U5	ATP-binding cassette sub-family C member 10 (EC 7.6.2.2) (EC 7.6.2.3) (Multidrug resistance-associated protein 7)
ABCD1	1	1	1	1		4	1	Transporters, Channels, and Exchangers	Transmembrane	P33897	ATP-binding cassette sub-family D member 1 (EC 3.1.2.-) (EC 7.6.2.-) (Adrenoleukodystrophy protein) (ALDP)
ABCD4	1		1	1		3	1	Transporters, Channels, and Exchangers	Transmembrane	O14678	Lysosomal cobalamin transporter ABCD4 (EC 7.6.2.8) (ATP-binding cassette sub-family D member 4) (PMP70-related protein) (P70R) (Peroxisomal membrane protein 1-like) (PXMP1-L) (Peroxisomal membrane protein 69) (PMP69)
ABHD6			1	1		2				Q9BV23	Monoacylglycerol lipase ABHD6 (EC 3.1.1.23) (2-arachidonoylglycerol hydrolase) (Abhydrolase domain-containing protein 6)
ACAN	1					1				P16112	Aggrecan core protein (Cartilage-specific proteoglycan core protein) (CSPCP) (Chondroitin sulfate proteoglycan core protein 1) (Chondroitin sulfate proteoglycan 1) [Cleaved into: Aggrecan core protein 2]
ACE	1	1				2				P12821	Angiotensin-converting enzyme (ACE) (EC 3.4.15.1) (Dipeptidyl carboxypeptidase I) (Kininase II) (CD antigen CD143) [Cleaved into: Angiotensin-converting enzyme, soluble form]
ACLY	1					1				P53396	ATP-citrate synthase (EC 2.3.3.8) (ATP-citrate (pro-S-)-lyase) (ACL) (Citrate cleavage enzyme)
ACP2	1	1	1			3	1	Phosphatases	Luminal	P11117	Lysosomal acid phosphatase (LAP) (EC 3.1.3.2)
ACP5	1	1	1	1		4	1	Phosphatases	Luminal	P13686	Tartrate-resistant acid phosphatase type 5 (TR-AP) (EC 3.1.3.2) (Tartrate-resistant acid ATPase) (TrATPase) (Type 5 acid phosphatase)
ACPP	1	1				2	1	Phosphatases	Luminal	P15309	Prostatic acid phosphatase (PAP) (EC 3.1.3.2) (5'-nucleotidase) (5'-NT) (EC 3.1.3.5) (Acid phosphatase 3) (Ecto-5'-nucleotidase) (Protein tyrosine phosphatase ACP3) (EC 3.1.3.48) (Thiamine monophosphatase) (TMPase) [Cleaved into: PAPf39]
ACTR10	1					1				Q9NZ32	Actin-related protein 10 (Actin-related protein 11) (hARP11)
ACTR2	1					1				P61160	Actin-related protein 2 (Actin-like protein 2)
ADA	1	1	1			3	1	Nucleases	Luminal	P00813	Adenosine deaminase (EC 3.5.4.4) (Adenosine aminohydrolase)
ADAM8	1	1				2				P78325	Disintegrin and metalloproteinase domain-containing protein 8 (ADAM 8) (EC 3.4.24.-) (Cell surface antigen MS2) (CD antigen CD156a)
ADRB2	1		1	1		3				P07550	Beta-2 adrenergic receptor (Beta-2 adrenoreceptor) (Beta-2 adrenoceptor)
AGA	1	1				2	1	Hydrolysis of Glycosidic Bonds	Luminal	P20933	N(4)-(beta-N-acetylglucosaminyl)-L-asparaginase (EC 3.5.1.26) (Aspartylglucosaminidase) (Glycosylasparaginase) (N4-(N-acetyl-beta-glucosaminyl)-L-asparagine amidase) [Cleaved into: Glycosylasparaginase alpha chain; Glycosylasparaginase beta chain]
AGRN	1					1				O00468	Agrin [Cleaved into: Agrin N-terminal 110 kDa subunit; Agrin C-terminal 110 kDa subunit; Agrin C-terminal 90 kDa fragment (C90); Agrin C-terminal 22 kDa fragment (C22)]
AHNAK	1					1				Q09666	Neuroblast differentiation-associated protein AHNAK (Desmoyokin)
AKR1B1	1	1				2				P15121	Aldo-keto reductase family 1 member B1 (EC 1.1.1.21) (EC 1.1.1.300) (EC 1.1.1.372) (EC 1.1.1.54) (Aldehyde reductase) (Aldose reductase) (AR)
AKR1B10	1		1			2				O60218	Aldo-keto reductase family 1 member B10 (EC 1.1.1.300) (EC 1.1.1.54) (ARL-1) (Aldose reductase-like) (Aldose reductase-related protein) (ARP) (hARP) (Small intestine reductase) (SI reductase)
AKT1S1			1	1		2	1	mTOR Complex 1-Associated	Associated	Q96B36	Proline-rich AKT1 substrate 1 (40 kDa proline-rich AKT substrate)
ALDOB		1				1				P05062	Fructose-bisphosphate aldolase B (EC 4.1.2.13) (Liver-type aldolase)
ANK2	1	1	1	1		4				Q01484	Ankyrin-2 (ANK-2) (Ankyrin-B) (Brain ankyrin) (Non-erythroid ankyrin)
ANK3	1	1	1	1		4				Q12955	Ankyrin-3 (ANK-3) (Ankyrin-G)
ANKFY1	1		1	1		3				Q9P2R3	Rabankyrin-5 (Rank-5) (Ankyrin repeat and FYVE domain-containing protein 1) (Ankyrin repeats hooked to a zinc finger motif)
ANKRD27	1	1	1	1		4				Q96NW4	Ankyrin repeat domain-containing protein 27 (VPS9 domain-containing protein)
ANPEP	1					1				P15144	Aminopeptidase N (AP-N) (hAPN) (EC 3.4.11.2) (Alanyl aminopeptidase) (Aminopeptidase M) (AP-M) (Microsomal aminopeptidase) (Myeloid plasma membrane glycoprotein CD13) (gp150) (CD antigen CD13)
ANXA1	1	1				2	1	Ca-binding Proteins	Associated	P04083	Annexin A1 (Annexin I) (Annexin-1) (Calpactin II) (Calpactin-2) (Chromobindin-9) (Lipocortin I) (Phospholipase A2 inhibitory protein) (p35) [Cleaved into: Annexin Ac2-26]
ANXA11	1	1				2	1	Ca-binding Proteins	Associated	P50995	Annexin A11 (56 kDa autoantigen) (Annexin XI) (Annexin-11) (Calcyclin-associated annexin 50) (CAP-50)
ANXA2	1	1				2	1	Ca-binding Proteins	Associated	P07355	Annexin A2 (Annexin II) (Annexin-2) (Calpactin I heavy chain) (Calpactin-1 heavy chain) (Chromobindin-8) (Lipocortin II) (Placental anticoagulant protein IV) (PAP-IV) (Protein I) (p36)
ANXA6	1	1				2	1	Ca-binding Proteins	Associated	P08133	Annexin A6 (67 kDa calelectrin) (Annexin VI) (Annexin-6) (Calphobindin-II) (CPB-II) (Chromobindin-20) (Lipocortin VI) (Protein III) (p68) (p70)
AOAH						0	1	Lipases	Luminal	P28039	Acyloxyacyl hydrolase (EC 3.1.1.77) [Cleaved into: Acyloxyacyl hydrolase small subunit; Acyloxyacyl hydrolase large subunit]
AP1AR			1			1				Q63HQ0	AP-1 complex-associated regulatory protein (2c18) (Adaptor-related protein complex 1-associated regulatory protein) (Gamma-1-adaptin brefeldin A resistance protein) (GBAR) (Gamma-BAR) (Gamma-A1-adaptin and kinesin interactor) (Gadkin)
AP1B1	1					1				Q10567	AP-1 complex subunit beta-1 (Adaptor protein complex AP-1 subunit beta-1) (Adaptor-related protein complex 1 subunit beta-1) (Beta-1-adaptin) (Beta-adaptin 1) (Clathrin assembly protein complex 1 beta large chain) (Golgi adaptor HA1/AP1 adaptin beta subunit)
AP1G1	1					1				O43747	AP-1 complex subunit gamma-1 (Adaptor protein complex AP-1 subunit gamma-1) (Adaptor-related protein complex 1 subunit gamma-1) (Clathrin assembly protein complex 1 gamma-1 large chain) (Gamma1-adaptin) (Golgi adaptor HA1/AP1 adaptin subunit gamma-1)
AP1M1	1					1				Q9BXS5	AP-1 complex subunit mu-1 (AP-mu chain family member mu1A) (Adaptor protein complex AP-1 subunit mu-1) (Adaptor-related protein complex 1 subunit mu-1) (Clathrin assembly protein complex 1 mu-1 medium chain 1) (Clathrin coat assembly protein AP47) (Clathrin coat-associated protein AP47) (Golgi adaptor HA1/AP1 adaptin mu-1 subunit) (Mu-adaptin 1) (Mu1A-adaptin)
AP1M2	1					1				Q9Y6Q5	AP-1 complex subunit mu-2 (AP-mu chain family member mu1B) (Adaptor protein complex AP-1 subunit mu-2) (Adaptor-related protein complex 1 subunit mu-2) (Clathrin assembly protein complex 1 mu-2 medium chain 2) (Golgi adaptor HA1/AP1 adaptin mu-2 subunit) (Mu-adaptin 2) (Mu1B-adaptin)
AP1S1	1					1				P61966	AP-1 complex subunit sigma-1A (Adaptor protein complex AP-1 subunit sigma-1A) (Adaptor-related protein complex 1 subunit sigma-1A) (Clathrin assembly protein complex 1 sigma-1A small chain) (Clathrin coat assembly protein AP19) (Golgi adaptor HA1/AP1 adaptin sigma-1A subunit) (HA1 19 kDa subunit) (Sigma 1a subunit of AP-1 clathrin) (Sigma-adaptin 1A) (Sigma1A-adaptin)
AP1S2	1					1				P56377	AP-1 complex subunit sigma-2 (Adaptor protein complex AP-1 subunit sigma-1B) (Adaptor-related protein complex 1 subunit sigma-1B) (Clathrin assembly protein complex 1 sigma-1B small chain) (Golgi adaptor HA1/AP1 adaptin sigma-1B subunit) (Sigma 1B subunit of AP-1 clathrin) (Sigma-adaptin 1B) (Sigma1B-adaptin)
AP1S3	1					1				Q96PC3	AP-1 complex subunit sigma-3 (Adaptor protein complex AP-1 subunit sigma-1C) (Adaptor-related protein complex 1 subunit sigma-1C) (Clathrin assembly protein complex 1 sigma-1C small chain) (Golgi adaptor HA1/AP1 adaptin sigma-1C subunit) (Sigma 1C subunit of AP-1 clathrin) (Sigma-adaptin 1C) (Sigma1C-adaptin)
AP2A1	1					1				O95782	AP-2 complex subunit alpha-1 (100 kDa coated vesicle protein A) (Adaptor protein complex AP-2 subunit alpha-1) (Adaptor-related protein complex 2 subunit alpha-1) (Alpha-adaptin A) (Alpha1-adaptin) (Clathrin assembly protein complex 2 alpha-A large chain) (Plasma membrane adaptor HA2/AP2 adaptin alpha A subunit)
AP2A2	1					1				O94973	AP-2 complex subunit alpha-2 (100 kDa coated vesicle protein C) (Adaptor protein complex AP-2 subunit alpha-2) (Adaptor-related protein complex 2 subunit alpha-2) (Alpha-adaptin C) (Alpha2-adaptin) (Clathrin assembly protein complex 2 alpha-C large chain) (Huntingtin yeast partner J) (Huntingtin-interacting protein 9) (HIP-9) (Huntingtin-interacting protein J) (Plasma membrane adaptor HA2/AP2 ada…
AP2B1	1					1				P63010	AP-2 complex subunit beta (AP105B) (Adaptor protein complex AP-2 subunit beta) (Adaptor-related protein complex 2 subunit beta) (Beta-2-adaptin) (Beta-adaptin) (Clathrin assembly protein complex 2 beta large chain) (Plasma membrane adaptor HA2/AP2 adaptin beta subunit)
AP2M1	1					1				Q96CW1	AP-2 complex subunit mu (AP-2 mu chain) (Adaptin-mu2) (Adaptor protein complex AP-2 subunit mu) (Adaptor-related protein complex 2 subunit mu) (Clathrin assembly protein complex 2 mu medium chain) (Clathrin coat assembly protein AP50) (Clathrin coat-associated protein AP50) (HA2 50 kDa subunit) (Plasma membrane adaptor AP-2 50 kDa protein)
AP2S1	1					1				P53680	AP-2 complex subunit sigma (Adaptor protein complex AP-2 subunit sigma) (Adaptor-related protein complex 2 subunit sigma) (Clathrin assembly protein 2 sigma small chain) (Clathrin coat assembly protein AP17) (Clathrin coat-associated protein AP17) (HA2 17 kDa subunit) (Plasma membrane adaptor AP-2 17 kDa protein) (Sigma2-adaptin)
AP3B1	1		1	1		3				O00203	AP-3 complex subunit beta-1 (Adaptor protein complex AP-3 subunit beta-1) (Adaptor-related protein complex 3 subunit beta-1) (Beta-3A-adaptin) (Clathrin assembly protein complex 3 beta-1 large chain)
AP3B2			1	1		2				Q13367	AP-3 complex subunit beta-2 (Adaptor protein complex AP-3 subunit beta-2) (Adaptor-related protein complex 3 subunit beta-2) (Beta-3B-adaptin) (Clathrin assembly protein complex 3 beta-2 large chain) (Neuron-specific vesicle coat protein beta-NAP)
AP3D1	1		1	1		3				O14617	AP-3 complex subunit delta-1 (AP-3 complex subunit delta) (Adaptor-related protein complex 3 subunit delta-1) (Delta-adaptin)
AP3M1	1		1	1		3				Q9Y2T2	AP-3 complex subunit mu-1 (AP-3 adaptor complex mu3A subunit) (Adaptor-related protein complex 3 subunit mu-1) (Mu-adaptin 3A) (Mu3A-adaptin)
AP3M2			1			1				P53677	AP-3 complex subunit mu-2 (Adaptor-related protein complex 3 subunit mu-2) (Clathrin assembly protein assembly protein complex 3 mu-2 medium chain) (Clathrin coat assembly protein AP47 homolog 2) (Clathrin coat-associated protein AP47 homolog 2) (Golgi adaptor AP-1 47 kDa protein homolog 2) (HA1 47 kDa subunit homolog 2) (Mu3B-adaptin) (P47B)
AP3S1			1	1		2				Q92572	AP-3 complex subunit sigma-1 (AP-3 complex subunit sigma-3A) (Adaptor-related protein complex 3 subunit sigma-1) (Clathrin-associated/assembly/adaptor protein, small 3) (Sigma-3A-adaptin) (Sigma3A-adaptin) (Sigma-adaptin 3a)
AP3S2			1	1		2				P59780	AP-3 complex subunit sigma-2 (AP-3 complex subunit sigma-3B) (Adaptor-related protein complex 3 subunit sigma-2) (Sigma-3B-adaptin) (Sigma3B-adaptin) (Sigma-adaptin 3b)
AP5B1	1		1			2	1	AP Complexes	Associated	Q2VPB7	AP-5 complex subunit beta-1 (Adaptor-related protein complex 5 beta subunit) (Beta5)
AP5M1	1	1	1	1		4	1	AP Complexes	Associated	Q9H0R1	AP-5 complex subunit mu-1 (Adaptor-related protein complex 5 subunit mu-1) (Mu5) (Mu-2-related death-inducing protein) (MuD) (Putative HIV-1 infection-related protein)
AP5S1	1	1	1	1		4	1	AP Complexes	Associated	Q9NUS5	AP-5 complex subunit sigma-1 (Adaptor-related protein complex 5 sigma subunit) (Sigma5)
APCS						0				P02743	Serum amyloid P-component (SAP) (9.5S alpha-1-glycoprotein) [Cleaved into: Serum amyloid P-component(1-203)]
APOA5			1	1		2				Q6Q788	Apolipoprotein A-V (Apo-AV) (ApoA-V) (Apolipoprotein A5) (Regeneration-associated protein 3)
APOB	1					1	1	Apolipoprotein-related	Associated	P04114	Apolipoprotein B-100 (Apo B-100) [Cleaved into: Apolipoprotein B-48 (Apo B-48)]
APOE		1				1	1	Apolipoprotein-related	Associated	P02649	Apolipoprotein E (Apo-E)
APP			1	1		2				P05067	Amyloid-beta precursor protein (APP) (ABPP) (APPI) (Alzheimer disease amyloid A4 protein homolog) (Alzheimer disease amyloid protein) (Amyloid precursor protein) (Amyloid-beta (A4) precursor protein) (Amyloid-beta A4 protein) (Cerebral vascular amyloid peptide) (CVAP) (PreA4) (Protease nexin-II) (PN-II) [Cleaved into: N-APP; Soluble APP-alpha (S-APP-alpha); Soluble APP-beta (S-APP-beta); C99 (Bet…
AQP2		1	1			2				P41181	Aquaporin-2 (AQP-2) (ADH water channel) (Aquaporin-CD) (AQP-CD) (Collecting duct water channel protein) (WCH-CD) (Water channel protein for renal collecting duct)
ARG1	1					1				P05089	Arginase-1 (EC 3.5.3.1) (Liver-type arginase) (Type I arginase)
ARL8A	1	1	1	1		4	1	Lysosomal Positioning	Associated	Q96BM9	ADP-ribosylation factor-like protein 8A (ADP-ribosylation factor-like protein 10B) (Novel small G protein indispensable for equal chromosome segregation 2)
ARL8B	1	1	1	1		4	1	Lysosomal Positioning	Associated	Q9NVJ2	ADP-ribosylation factor-like protein 8B (EC 3.6.5.2) (ADP-ribosylation factor-like protein 10C) (Novel small G protein indispensable for equal chromosome segregation 1)
ARRB1	1					1				P49407	Beta-arrestin-1 (Arrestin beta-1) (Non-visual arrestin-2)
ARRDC3	1	1	1	1		4				Q96B67	Arrestin domain-containing protein 3 (TBP-2-like inducible membrane protein) (TLIMP)
ARSA	1	1	1	1		4	1	Sulfatases	Luminal	P15289	Arylsulfatase A (ASA) (EC 3.1.6.8) (Cerebroside-sulfatase) [Cleaved into: Arylsulfatase A component B; Arylsulfatase A component C]
ARSB	1	1	1	1		4	1	Sulfatases	Luminal	P15848	Arylsulfatase B (ASB) (EC 3.1.6.12) (N-acetylgalactosamine-4-sulfatase) (G4S)
ARSD	1		1			2				P51689	Arylsulfatase D (ASD) (EC 3.1.6.-)
ARSG	1	1	1	1		4	1	Sulfatases	Luminal	Q96EG1	Arylsulfatase G (ASG) (EC 3.1.6.1) (N-sulfoglucosamine-3-sulfatase) (EC 3.1.6.15)
ARSK	1	1	1	1		4	1	Sulfatases	Luminal	Q6UWY0	Arylsulfatase K (ASK) (EC 3.1.6.1) (Glucuronate-2-sulfatase) (EC 3.1.6.18) (Telethon sulfatase)
ASAH1	1	1	1	1		4	1	Lipases	Luminal	Q13510	Acid ceramidase (AC) (ACDase) (Acid CDase) (EC 3.5.1.23) (Acylsphingosine deacylase) (Glycosylceramide deacylase) (EC 3.5.1.109) (N-acylethanolamine hydrolase ASAH1) (EC 3.5.1.-) (N-acylsphingosine amidohydrolase) (Putative 32 kDa heart protein) (PHP32) [Cleaved into: Acid ceramidase subunit alpha; Acid ceramidase subunit beta]
ASS1	1	1				2				P00966	Argininosuccinate synthase (EC 6.3.4.5) (Citrulline--aspartate ligase)
ATP10B			1	1		2	1	Transporters, Channels, and Exchangers	Transmembrane	O94823	Phospholipid-transporting ATPase VB (EC 7.6.2.1) (ATPase class V type 10B) (P4-ATPase flippase complex alpha subunit ATP10B)
ATP11A	1					1				P98196	Phospholipid-transporting ATPase IH (EC 7.6.2.1) (ATPase IS) (ATPase class VI type 11A) (P4-ATPase flippase complex alpha subunit ATP11A)
ATP11B	1					1				Q9Y2G3	Phospholipid-transporting ATPase IF (EC 7.6.2.1) (ATPase IR) (ATPase class VI type 11B) (P4-ATPase flippase complex alpha subunit ATP11B)
ATP11C	1					1				Q8NB49	Phospholipid-transporting ATPase IG (EC 7.6.2.1) (ATPase IQ) (ATPase class VI type 11C) (P4-ATPase flippase complex alpha subunit ATP11C)
ATP13A2	1	1	1	1		4	1	Transporters, Channels, and Exchangers	Transmembrane	Q9NQ11	Polyamine-transporting ATPase 13A2 (EC 7.6.2.-)
ATP6AP1						0	1	V-ATPase Complex	Transmembrane	Q15904	V-type proton ATPase subunit S1 (V-ATPase subunit S1) (Protein XAP-3) (V-ATPase Ac45 subunit) (V-ATPase S1 accessory protein) (Vacuolar proton pump subunit S1)
ATP6AP2			1	1		2	1	V-ATPase Complex	Transmembrane	O75787	Renin receptor (ATPase H(+)-transporting lysosomal accessory protein 2) (ATPase H(+)-transporting lysosomal-interacting protein 2) (ER-localized type I transmembrane adapter) (Embryonic liver differentiation factor 10) (N14F) (Renin/prorenin receptor) (Vacuolar ATP synthase membrane sector-associated protein M8-9) (ATP6M8-9) (V-ATPase M8.9 subunit) [Cleaved into: Renin receptor N-terminal fragmen…
ATP6V0A1	1					1	1	V-ATPase Complex	Transmembrane	Q93050	V-type proton ATPase 116 kDa subunit a 1 (V-ATPase 116 kDa subunit a 1) (Clathrin-coated vesicle/synaptic vesicle proton pump 116 kDa subunit) (Vacuolar adenosine triphosphatase subunit Ac116) (Vacuolar proton pump subunit 1) (Vacuolar proton translocating ATPase 116 kDa subunit a isoform 1)
ATP6V0A2	1					1	1	V-ATPase Complex	Transmembrane	Q9Y487	V-type proton ATPase 116 kDa subunit a 2 (V-ATPase 116 kDa subunit a 2) (Lysosomal H(+)-transporting ATPase V0 subunit a 2) (TJ6) (Vacuolar proton translocating ATPase 116 kDa subunit a isoform 2)
ATP6V0A4	1	1				2				Q9HBG4	V-type proton ATPase 116 kDa subunit a 4 (V-ATPase 116 kDa isoform a 4) (Vacuolar proton translocating ATPase 116 kDa subunit a isoform 4) (Vacuolar proton translocating ATPase 116 kDa subunit a kidney isoform)
ATP6V0C	1	1				2	1	V-ATPase Complex	Transmembrane	P27449	V-type proton ATPase 16 kDa proteolipid subunit c (V-ATPase 16 kDa proteolipid subunit c) (Vacuolar proton pump 16 kDa proteolipid subunit c)
ATP6V0D1	1		1	1		3	1	V-ATPase Complex	Transmembrane	P61421	V-type proton ATPase subunit d 1 (V-ATPase subunit d 1) (32 kDa accessory protein) (V-ATPase 40 kDa accessory protein) (V-ATPase AC39 subunit) (p39) (Vacuolar proton pump subunit d 1)
ATP6V0E1						0				O15342	V-type proton ATPase subunit e 1 (V-ATPase subunit e 1) (V-ATPase 9.2 kDa membrane accessory protein) (V-ATPase M9.2 subunit) (Vacuolar proton pump subunit e 1)
ATP6V1A	1					1	1	V-ATPase Complex	Transmembrane	P38606	V-type proton ATPase catalytic subunit A (V-ATPase subunit A) (EC 7.1.2.2) (V-ATPase 69 kDa subunit) (Vacuolar ATPase isoform VA68) (Vacuolar proton pump subunit alpha)
ATP6V1B2	1					1	1	V-ATPase Complex	Transmembrane	P21281	V-type proton ATPase subunit B, brain isoform (V-ATPase subunit B 2) (Endomembrane proton pump 58 kDa subunit) (HO57) (Vacuolar proton pump subunit B 2)
ATP6V1C1	1					1	1	V-ATPase Complex	Transmembrane	P21283	V-type proton ATPase subunit C 1 (V-ATPase subunit C 1) (Vacuolar proton pump subunit C 1)
ATP6V1C2	1	1	1			3				Q8NEY4	V-type proton ATPase subunit C 2 (V-ATPase subunit C 2) (Vacuolar proton pump subunit C 2)
ATP6V1D	1					1	1	V-ATPase Complex	Transmembrane	Q9Y5K8	V-type proton ATPase subunit D (V-ATPase subunit D) (V-ATPase 28 kDa accessory protein) (Vacuolar proton pump subunit D)
ATP6V1E1	1					1	1	V-ATPase Complex	Transmembrane	P36543	V-type proton ATPase subunit E 1 (V-ATPase subunit E 1) (V-ATPase 31 kDa subunit) (p31) (Vacuolar proton pump subunit E 1)
ATP6V1F						0	1	V-ATPase Complex	Transmembrane	Q16864	V-type proton ATPase subunit F (V-ATPase subunit F) (V-ATPase 14 kDa subunit) (Vacuolar proton pump subunit F)
ATP6V1G1	1	1				2	1	V-ATPase Complex	Transmembrane	O75348	V-type proton ATPase subunit G 1 (V-ATPase subunit G 1) (V-ATPase 13 kDa subunit 1) (Vacuolar proton pump subunit G 1) (Vacuolar proton pump subunit M16)
ATP6V1H	1					1	1	V-ATPase Complex	Transmembrane	Q9UI12	V-type proton ATPase subunit H (V-ATPase subunit H) (Nef-binding protein 1) (NBP1) (Protein VMA13 homolog) (V-ATPase 50/57 kDa subunits) (Vacuolar proton pump subunit H) (Vacuolar proton pump subunit SFD)
ATP8A1	1					1				Q9Y2Q0	Phospholipid-transporting ATPase IA (EC 7.6.2.1) (ATPase class I type 8A member 1) (Chromaffin granule ATPase II) (P4-ATPase flippase complex alpha subunit ATP8A1)
ATRAID	1	1	1	1	1	5				Q6UW56	All-trans retinoic acid-induced differentiation factor (Apoptosis-related protein 3) (APR-3) (p18)
AZU1	1		1			2				P20160	Azurocidin (Cationic antimicrobial protein CAP37) (Heparin-binding protein) (HBP) (hHBP)
B4GALT1						0				P15291	Beta-1,4-galactosyltransferase 1 (Beta-1,4-GalTase 1) (Beta4Gal-T1) (b4Gal-T1) (EC 2.4.1.-) (Beta-N-acetylglucosaminyl-glycolipid beta-1,4-galactosyltransferase) (Beta-N-acetylglucosaminylglycopeptide beta-1,4-galactosyltransferase) (EC 2.4.1.38) (Lactose synthase A protein) (EC 2.4.1.22) (N-acetyllactosamine synthase) (EC 2.4.1.90) (Nal synthase) (Neolactotriaosylceramide beta-1,4-galactosyltran…
BACE1			1	1		2	1	Proteases	Luminal	P56817	Beta-secretase 1 (EC 3.4.23.46) (Aspartyl protease 2) (ASP2) (Asp 2) (Beta-site amyloid precursor protein cleaving enzyme 1) (Beta-site APP cleaving enzyme 1) (Memapsin-2) (Membrane-associated aspartic protease 2)
BAX						0				Q07812	Apoptosis regulator BAX (Bcl-2-like protein 4) (Bcl2-L-4)
BBC3	1	1				2				Q9BXH1	Bcl-2-binding component 3, isoforms 1/2 (JFY-1) (p53 up-regulated modulator of apoptosis)
BC051665		1		1		2				Q80X23	cDNA sequence BC051665
BCAN						0				Q96GW7	Brevican core protein (Brain-enriched hyaluronan-binding protein) (BEHAB) (Chondroitin sulfate proteoglycan 7)
BCL10						0				O95999	B-cell lymphoma/leukemia 10 (B-cell CLL/lymphoma 10) (Bcl-10) (CARD-containing molecule enhancing NF-kappa-B) (CARD-like apoptotic protein) (hCLAP) (CED-3/ICH-1 prodomain homologous E10-like regulator) (CIPER) (Cellular homolog of vCARMEN) (cCARMEN) (Cellular-E10) (c-E10) (Mammalian CARD-containing adapter molecule E10) (mE10)
BCL2L11						0				O43521	Bcl-2-like protein 11 (Bcl2-L-11) (Bcl2-interacting mediator of cell death)
BECN2	1	1				2				A8MW95	Beclin-2 (Beclin-1 autophagy-related pseudogene 1) (Beclin-1-like protein 1)
BGN						0				P21810	Biglycan (Bone/cartilage proteoglycan I) (PG-S1)
BLOC1S1	1	1	1	1		4	1	Lysosomal Positioning	Associated	P78537	Biogenesis of lysosome-related organelles complex 1 subunit 1 (BLOC-1 subunit 1) (GCN5-like protein 1) (Protein RT14) (Protein acetyltransferase BLOC1S1) (EC 2.3.1.-)
BLOC1S2	1	1	1	1		4	1	Lysosomal Positioning	Associated	Q6QNY1	Biogenesis of lysosome-related organelles complex 1 subunit 2 (BLOC-1 subunit 2) (Centrosome-associated protein)
BLOC1S3			1			1				Q6QNY0	Biogenesis of lysosome-related organelles complex 1 subunit 3 (BLOC-1 subunit 3)
BLOC1S5						0				Q8TDH9	Biogenesis of lysosome-related organelles complex 1 subunit 5 (BLOC-1 subunit 5) (Protein Muted homolog)
BLOC1S6						0				Q9UL45	Biogenesis of lysosome-related organelles complex 1 subunit 6 (BLOC-1 subunit 6) (Pallid protein homolog) (Pallidin) (Syntaxin 13-interacting protein)
BNIP3						0				Q12983	BCL2/adenovirus E1B 19 kDa protein-interacting protein 3
BORCS5	1	1	1	1		4	1	Lysosomal Positioning	Associated	Q969J3	BLOC-1-related complex subunit 5 (Loss of heterozygosity 12 chromosomal region 1) (Myristoylated lysosomal protein) (Myrlysin)
BORCS6	1	1	1	1		4	1	Lysosomal Positioning	Associated	Q96GS4	BLOC-1-related complex subunit 6 (Lysosome-dispersing protein) (Lyspersin)
BORCS7	1	1	1	1		4	1	Lysosomal Positioning	Associated	Q96B45	BLOC-1-related complex subunit 7 (Diaskedin)
BORCS8	1	1	1	1		4	1	Lysosomal Positioning	Associated	Q96FH0	BLOC-1-related complex subunit 8 (MEF2B neighbor)
BPI						0				P17213	Bactericidal permeability-increasing protein (BPI) (CAP 57)
BRD4						0	1	Transcription Regulators	Associated	O60885	Bromodomain-containing protein 4 (Protein HUNK1)
BRI2						0				Q9Y287	Integral membrane protein 2B (Immature BRI2) (imBRI2) (Protein E25B) (Transmembrane protein BRI) (Bri) [Cleaved into: BRI2, membrane form (Mature BRI2) (mBRI2); BRI2 intracellular domain (BRI2 ICD); BRI2C, soluble form; Bri23 peptide (Bri2-23) (ABri23) (C-terminal peptide) (P23 peptide)]
BRI3			1	1		2				O95415	Membrane protein BRI3 (Brain protein I3) (pRGR2)
BST2						0				Q10589	Bone marrow stromal antigen 2 (BST-2) (HM1.24 antigen) (Tetherin) (CD antigen CD317)
BTK						0				Q06187	Tyrosine-protein kinase BTK (EC 2.7.10.2) (Agammaglobulinemia tyrosine kinase) (ATK) (B-cell progenitor kinase) (BPK) (Bruton tyrosine kinase)
BUD23						0				O43709	18S rRNA (guanine-N(7))-methyltransferase (EC 2.1.1.-) (Bud site selection protein 23 homolog) (Metastasis-related methyltransferase 1) (Williams-Beuren syndrome chromosomal region 22 protein) (rRNA methyltransferase and ribosome maturation factor)
C12orf66	1	1	1	1	1	5	1	KICSTOR Complex	Associated	Q96MD2	KICSTOR subunit 2 (KICSTOR complex protein C12orf66)
C3	1					1				P01024	Complement C3 (C3 and PZP-like alpha-2-macroglobulin domain-containing protein 1) [Cleaved into: Complement C3 beta chain; C3-beta-c (C3bc); Complement C3 alpha chain; C3a anaphylatoxin; Acylation stimulating protein (ASP) (C3adesArg); Complement C3b (Complement C3b-alpha' chain); Complement C3c alpha' chain fragment 1; Complement C3dg fragment; Complement C3g fragment; Complement C3d fragment; C…
C3AR1						0				Q16581	C3a anaphylatoxin chemotactic receptor (C3AR) (C3a-R)
C6orf120						0				Q7Z4R8	UPF0669 protein C6orf120
C9orf72			1	1	1	3	1	mTOR Complex 1-Associated	Associated	Q96LT7	Guanine nucleotide exchange factor C9orf72
CALCRL			1	1		2				Q16602	Calcitonin gene-related peptide type 1 receptor (CGRP type 1 receptor) (Calcitonin receptor-like receptor) (CRLR)
CALR			1	1		2	1	Ca-binding proteins	Associated	P27797	Calreticulin (CRP55) (Calregulin) (Endoplasmic reticulum resident protein 60) (ERp60) (HACBP) (grp60)
CAP1						0				Q01518	Adenylyl cyclase-associated protein 1 (CAP 1)
CAPN1	1	1	1	1		4				P07384	Calpain-1 catalytic subunit (EC 3.4.22.52) (Calcium-activated neutral proteinase 1) (CANP 1) (Calpain mu-type) (Calpain-1 large subunit) (Cell proliferation-inducing gene 30 protein) (Micromolar-calpain) (muCANP)
CAPN2	1	1	1	1		4				P17655	Calpain-2 catalytic subunit (EC 3.4.22.53) (Calcium-activated neutral proteinase 2) (CANP 2) (Calpain M-type) (Calpain large polypeptide L2) (Calpain-2 large subunit) (Millimolar-calpain) (M-calpain)
CAT		1				1				P04040	Catalase (EC 1.11.1.6)
CAV1						0				Q03135	Caveolin-1
CBL						0				P22681	E3 ubiquitin-protein ligase CBL (EC 2.3.2.27) (Casitas B-lineage lymphoma proto-oncogene) (Proto-oncogene c-Cbl) (RING finger protein 55) (RING-type E3 ubiquitin transferase CBL) (Signal transduction protein CBL)
CCDC115			1	1		2				Q96NT0	Vacuolar ATPase assembly protein VMA22 (Coiled-coil domain-containing protein 115)
CCDC91	1	1				2				Q7Z6B0	Coiled-coil domain-containing protein 91 (GGA-binding partner) (p56 accessory protein)
CCKAR						0				P32238	Cholecystokinin receptor type A (CCK-A receptor) (CCK-AR) (Cholecystokinin-1 receptor) (CCK1-R)
CCT2						0				P78371	T-complex protein 1 subunit beta (TCP-1-beta) (EC 3.6.1.-) (CCT-beta) (Chaperonin containing T-complex polypeptide 1 subunit 2)
CCT8						0				P50990	T-complex protein 1 subunit theta (TCP-1-theta) (EC 3.6.1.-) (CCT-theta) (Chaperonin containing T-complex polypeptide 1 subunit 8) (Renal carcinoma antigen NY-REN-15)
CCZ1	1	1	1	1		4	1	Autophagy	Associated	P86791	Vacuolar fusion protein CCZ1 homolog
CCZ1B			1			1				P86790	Vacuolar fusion protein CCZ1 homolog B (Vacuolar fusion protein CCZ1 homolog-like)
CD164	1	1	1	1		4				Q04900	Sialomucin core protein 24 (MUC-24) (Endolyn) (Multi-glycosylated core protein 24) (MGC-24) (MGC-24v) (CD antigen CD164)
CD1B	1		1			2				P29016	T-cell surface glycoprotein CD1b (CD antigen CD1b)
CD1C	1		1			2				P29017	T-cell surface glycoprotein CD1c (CD antigen CD1c)
CD1D	1		1			2				P15813	Antigen-presenting glycoprotein CD1d (R3G1) (CD antigen CD1d)
CD1D1			1	1		2				P11609	Antigen-presenting glycoprotein CD1d1 (CD antigen CD1d.1)
CD1D2				1		1				P11610	Antigen-presenting glycoprotein CD1d2 (CD antigen CD1d.2)
CD1E	1		1			2				P15812	T-cell surface glycoprotein CD1e, membrane-associated (hCD1e) (R2G1) (CD antigen CD1e) [Cleaved into: T-cell surface glycoprotein CD1e, soluble (sCD1e)]
CD300LD3				1		1				Q6SJQ5	CMRF35-like molecule 3 (CLM-3) (CD300 antigen-like family member H) (CD300 molecule-like family member D3)
CD34				1		1				P28906	Hematopoietic progenitor cell antigen CD34 (CD antigen CD34)
CD3G						0				P09693	T-cell surface glycoprotein CD3 gamma chain (T-cell receptor T3 gamma chain) (CD antigen CD3g)
CD63	1	1	1	1		4	1	Membrane and Membrane-Associated Proteins	Transmembrane	P08962	CD63 antigen (Granulophysin) (Lysosomal-associated membrane protein 3) (LAMP-3) (Lysosome integral membrane protein 1) (Limp1) (Melanoma-associated antigen ME491) (OMA81H) (Ocular melanoma-associated antigen) (Tetraspanin-30) (Tspan-30) (CD antigen CD63)
CD68	1	1	1	1		4	1	Membrane and Membrane-Associated Proteins	Transmembrane	P34810	Macrosialin (Gp110) (CD antigen CD68)
CD74	1	1	1	1		4				P04233	HLA class II histocompatibility antigen gamma chain (HLA-DR antigens-associated invariant chain) (Ia antigen-associated invariant chain) (Ii) (CD antigen CD74) [Cleaved into: Class-II-associated invariant chain peptide (CLIP)]
CDIP1	1	1	1	1		4				Q9H305	Cell death-inducing p53-target protein 1 (Cell death involved p53-target) (Cell death-inducing protein) (LITAF-like protein) (Lipopolysaccharide-induced tumor necrosis factor-alpha-like protein) (Transmembrane protein I1)
CEACAM6						0				P40199	Cell adhesion molecule CEACAM6 (Carcinoembryonic antigen-related cell adhesion molecule 6) (CEA cell adhesion molecule 6) (Non-specific crossreacting antigen) (Normal cross-reacting antigen) (CD antigen CD66c)
CEACAM8						0				P31997	Cell adhesion molecule CEACAM8 (CD67 antigen) (Carcinoembryonic antigen CGM6) (Carcinoembryonic antigen-related cell adhesion molecule 8) (CEA cell adhesion molecule 8) (Non-specific cross-reacting antigen NCA-95) (CD antigen CD66b)
CECR1						0				Q9NZK5	Adenosine deaminase 2 (EC 3.5.4.4) (Cat eye syndrome critical region protein 1)
CEMIP						0				Q8WUJ3	Cell migration-inducing and hyaluronan-binding protein (EC 3.2.1.35) (Hyaluronan binding protein involved in hyaluronan depolymerization)
CFTR			1			1				P13569	Cystic fibrosis transmembrane conductance regulator (CFTR) (ATP-binding cassette sub-family C member 7) (Channel conductance-controlling ATPase) (EC 5.6.1.6) (cAMP-dependent chloride channel)
CHGA	1	1				2				P10645	Chromogranin-A (CgA) (Pituitary secretory protein I) (SP-I) [Cleaved into: Vasostatin-1 (Vasostatin I); Vasostatin-2 (Vasostatin II); EA-92; ES-43; Pancreastatin; SS-18; WA-8; WE-14; LF-19; Catestatin (SL21); AL-11; GV-19; GR-44; ER-37; GE-25; Serpinin-RRG; Serpinin; p-Glu serpinin precursor]
CHID1			1	1		2				Q9BWS9	Chitinase domain-containing protein 1 (Stabilin-1-interacting chitinase-like protein) (SI-CLP)
CHIT1	1	1	1	1		4				Q13231	Chitotriosidase-1 (EC 3.2.1.14) (Chitinase-1)
CHMP1A			1	1		2	1	ESCRT Complex	Associated	Q9HD42	Charged multivesicular body protein 1a (Chromatin-modifying protein 1a) (CHMP1a) (Vacuolar protein sorting-associated protein 46-1) (Vps46-1) (hVps46-1)
CHMP1B			1			1	1	ESCRT Complex	Associated	Q7LBR1	Charged multivesicular body protein 1b (CHMP1.5) (Chromatin-modifying protein 1b) (CHMP1b) (Vacuolar protein sorting-associated protein 46-2) (Vps46-2) (hVps46-2)
CHMP1B1				1		1	1	ESCRT Complex	Associated	Q99LU0	Charged multivesicular body protein 1B1 (Chromatin-modifying protein 1b-1) (CHMP1b-1)
CHMP1B2				1		1	1	ESCRT Complex	Associated	Q9CQD4	Charged multivesicular body protein 1B2 (Chromatin-modifying protein 1b-2) (CHMP1b-2)
CHMP2A			1	1		2	1	ESCRT Complex	Associated	O43633	Charged multivesicular body protein 2a (Chromatin-modifying protein 2a) (CHMP2a) (Putative breast adenocarcinoma marker BC-2) (Vacuolar protein sorting-associated protein 2-1) (Vps2-1) (hVps2-1)
CHMP2B	1	1	1	1		4	1	ESCRT Complex	Associated	Q9UQN3	Charged multivesicular body protein 2b (CHMP2.5) (Chromatin-modifying protein 2b) (CHMP2b) (Vacuolar protein sorting-associated protein 2-2) (Vps2-2) (hVps2-2)
CHMP3			1	1		2	1	ESCRT Complex	Associated	Q9Y3E7	Charged multivesicular body protein 3 (Chromatin-modifying protein 3) (Neuroendocrine differentiation factor) (Vacuolar protein sorting-associated protein 24) (hVps24)
CHMP4A			1			1	1	ESCRT Complex	Associated	Q9BY43	Charged multivesicular body protein 4a (Chromatin-modifying protein 4a) (CHMP4a) (SNF7 homolog associated with Alix-2) (SNF7-1) (hSnf-1) (Vacuolar protein sorting-associated protein 32-1) (Vps32-1) (hVps32-1)
CHMP4B			1	1		2	1	ESCRT Complex	Associated	Q9H444	Charged multivesicular body protein 4b (Chromatin-modifying protein 4b) (CHMP4b) (SNF7 homolog associated with Alix 1) (SNF7-2) (hSnf7-2) (Vacuolar protein sorting-associated protein 32-2) (Vps32-2) (hVps32-2)
CHMP4C			1	1		2	1	ESCRT Complex	Associated	Q96CF2	Charged multivesicular body protein 4c (Chromatin-modifying protein 4c) (CHMP4c) (SNF7 homolog associated with Alix 3) (SNF7-3) (hSnf7-3) (Vacuolar protein sorting-associated protein 32-3) (Vps32-3) (hVps32-3)
CHMP5			1	1		2	1	ESCRT Complex	Associated	Q9NZZ3	Charged multivesicular body protein 5 (Chromatin-modifying protein 5) (SNF7 domain-containing protein 2) (Vacuolar protein sorting-associated protein 60) (Vps60) (hVps60)
CHMP6			1	1		2	1	ESCRT Complex	Associated	Q96FZ7	Charged multivesicular body protein 6 (Chromatin-modifying protein 6) (Vacuolar protein sorting-associated protein 20) (Vps20) (hVps20)
CKAP4						0				Q07065	Cytoskeleton-associated protein 4 (63-kDa cytoskeleton-linking membrane protein) (Climp-63) (p63)
CLCN3			1	1		2	1	Transporters, Channels, and Exchangers	Transmembrane	P51790	H(+)/Cl(-) exchange transporter 3 (Chloride channel protein 3) (ClC-3) (Chloride transporter ClC-3)
CLCN4			1	1		2	1	Transporters, Channels, and Exchangers	Transmembrane	P51793	H(+)/Cl(-) exchange transporter 4 (Chloride channel protein 4) (ClC-4) (Chloride transporter ClC-4)
CLCN5	1					1	1	Transporters, Channels, and Exchangers	Transmembrane	P51795	H(+)/Cl(-) exchange transporter 5 (Chloride channel protein 5) (ClC-5) (Chloride transporter ClC-5)
CLCN6	1					1	1	Transporters, Channels, and Exchangers	Transmembrane	P51797	H(+)/Cl(-) exchange transporter 6 (Chloride channel protein 6) (ClC-6) (Chloride transport protein 6)
CLCN7	1	1	1			3	1	Transporters, Channels, and Exchangers	Transmembrane	P51798	H(+)/Cl(-) exchange transporter 7 (Chloride channel 7 alpha subunit) (Chloride channel protein 7) (ClC-7)
CLEC16A	1	1	1	1		4				Q2KHT3	Protein CLEC16A (C-type lectin domain family 16 member A)
CLN3	1	1	1	1		4	1	Membrane and Membrane-Associated Proteins	Transmembrane	Q13286	Battenin (Batten disease protein) (Protein CLN3)
CLN5	1	1	1	1		4	1	Bis(monoacylglycero)phosphate synthase	Transmembrane	O75503	Bis(monoacylglycero)phosphate synthase CLN5 (BMP synthase CLN5) (EC 2.3.1.-) (Ceroid-lipofuscinosis neuronal protein 5) (Protein CLN5) (Palmitoyl protein thioesterase CLN5) (EC 3.1.2.22) (S-depalmitoylase CLN5) [Cleaved into: Bis(monoacylglycero)phosphate synthase CLN5, secreted form]
CLTA	1					1				P09496	Clathrin light chain A (Lca)
CLTB										P09497	Clathrin light chain B (Lcb)
CLTC	1	1				2				Q00610	Clathrin heavy chain 1 (Clathrin heavy chain on chromosome 17) (CLH-17)
CLVS1	1	1	1	1		4				Q8IUQ0	Clavesin-1 (Cellular retinaldehyde-binding protein-like) (Retinaldehyde-binding protein 1-like 1) (clathrin vesicle-associated Sec14 protein 1)
CLVS2	1	1	1	1		4				Q5SYC1	Clavesin-2 (Retinaldehyde-binding protein 1-like 2) (clathrin vesicle-associated Sec14 protein 2)
CMTM6						0				Q9NX76	CKLF-like MARVEL transmembrane domain-containing protein 6 (Chemokine-like factor superfamily member 6)
CMYA5						0				Q8N3K9	Cardiomyopathy-associated protein 5 (Dystrobrevin-binding protein 2) (Genethonin-3) (Myospryn) (SPRY domain-containing protein 2) (Tripartite motif-containing protein 76)
COL6A1			1	1		2				P12109	Collagen alpha-1(VI) chain
CORO1A						0				P31146	Coronin-1A (Coronin-like protein A) (Clipin-A) (Coronin-like protein p57) (Tryptophan aspartate-containing coat protein) (TACO)
CP			1			1				P00450	Ceruloplasmin (Cuproxidase ceruloplasmin) (EC 1.16.3.4) (Ferroxidase ceruloplasmin) (EC 1.16.3.1) (Glutathione peroxidase ceruloplasmin) (EC 1.11.1.9) (Glutathione-dependent peroxiredoxin ceruloplasmin) (EC 1.11.1.27)
CPLX2						0				Q6PUV4	Complexin-2 (Complexin II) (CPX II) (Synaphin-1)
CPNE1						0				Q99829	Copine-1 (Chromobindin 17) (Copine I)
CPNE3						0				O75131	Copine-3 (Copine III)
CPPED1						0				Q9BRF8	Serine/threonine-protein phosphatase CPPED1 (EC 3.1.3.16) (Calcineurin-like phosphoesterase domain-containing protein 1) (Complete S-transactivated protein 1)
CPQ			1	1		2				Q9Y646	Carboxypeptidase Q (EC 3.4.17.-) (Lysosomal dipeptidase) (Plasma glutamate carboxypeptidase)
CPVL						0	1	Proteases	Luminal	Q9H3G5	Probable serine carboxypeptidase CPVL (EC 3.4.16.-) (Carboxypeptidase, vitellogenic-like) (Vitellogenic carboxypeptidase-like protein) (VCP-like protein) (hVLP)
CREG1	1					1	1	Transcription Regulators	Associated	O75629	Protein CREG1 (Cellular repressor of E1A-stimulated genes 1)
CRHBP						0				P24387	Corticotropin-releasing factor-binding protein (CRF-BP) (CRF-binding protein) (Corticotropin-releasing hormone-binding protein) (CRH-BP)
CSPG4			1	1		2				Q6UVK1	Chondroitin sulfate proteoglycan 4 (Chondroitin sulfate proteoglycan NG2) (Melanoma chondroitin sulfate proteoglycan) (Melanoma-associated chondroitin sulfate proteoglycan)
CSPG5			1	1		2				O95196	Chondroitin sulfate proteoglycan 5 (Acidic leucine-rich EGF-like domain-containing brain protein) (Neuroglycan C)
CST3						0				P01034	Cystatin-C (Cystatin-3) (Gamma-trace) (Neuroendocrine basic polypeptide) (Post-gamma-globulin)
CTBS	1	1	1	1		4	1	Hydrolysis of Glycosidic Bonds	Luminal	Q01459	Di-N-acetylchitobiase (EC 3.2.1.-)
CTNS	1	1	1	1	1		1	Transporters, Channels, and Exchangers	Transmembrane	O60931	Cystinosin
CTRB1						0				P17538	Chymotrypsinogen B (EC 3.4.21.1) [Cleaved into: Chymotrypsin B chain A; Chymotrypsin B chain B; Chymotrypsin B chain C]
CTS3		1				1				Q9DAZ8	Cathepsin M
CTS6		1				1				Q9ET52	Cathepsin-6
CTS7		1		1		2				Q91ZF2	Cathepsin 7 (EC 3.4.22.-) (Cathepsin 1)
CTS8		1		1		2				Q9JI81	Cathepsin 8 (EC 3.4.22.-) (Cathepsin 2)
CTSA	1	1	1	1		4	1	Proteases	Luminal	P10619	Lysosomal protective protein (EC 3.4.16.5) (Carboxypeptidase C) (Carboxypeptidase L) (Cathepsin A) (Protective protein cathepsin A) (PPCA) (Protective protein for beta-galactosidase) [Cleaved into: Lysosomal protective protein 32 kDa chain; Lysosomal protective protein 20 kDa chain]
CTSB	1	1	1	1		4	1	Proteases	Luminal	P07858	Cathepsin B (EC 3.4.22.1) (APP secretase) (APPS) (Cathepsin B1) [Cleaved into: Cathepsin B light chain; Cathepsin B heavy chain]
CTSC	1	1	1	1		4	1	Proteases	Luminal	P53634	Dipeptidyl peptidase 1 (EC 3.4.14.1) (Cathepsin C) (Cathepsin J) (Dipeptidyl peptidase I) (DPP-I) (DPPI) (Dipeptidyl transferase) [Cleaved into: Dipeptidyl peptidase 1 exclusion domain chain (Dipeptidyl peptidase I exclusion domain chain); Dipeptidyl peptidase 1 heavy chain (Dipeptidyl peptidase I heavy chain); Dipeptidyl peptidase 1 light chain (Dipeptidyl peptidase I light chain)]
CTSD	1	1	1	1		4	1	Proteases	Luminal	P07339	Cathepsin D (EC 3.4.23.5) [Cleaved into: Cathepsin D light chain; Cathepsin D heavy chain]
CTSF	1	1				2	1	Proteases	Luminal	Q9UBX1	Cathepsin F (CATSF) (EC 3.4.22.41)
CTSG	1					1	1	Proteases	Luminal	P08311	Cathepsin G (CG) (EC 3.4.21.20) [Cleaved into: Cathepsin G, C-terminal truncated form]
CTSH	1	1	1	1		4	1	Proteases	Luminal	P09668	Pro-cathepsin H [Cleaved into: Cathepsin H mini chain; Cathepsin H (EC 3.4.22.16); Cathepsin H heavy chain; Cathepsin H light chain]
CTSJ		1		1		2				Q9R014	Cathepsin J (EC 3.4.22.-) (Cathepsin L-related protein) (Cathepsin P) (Catlrp-p)
CTSK	1	1	1	1		4	1	Proteases	Luminal	P43235	Cathepsin K (EC 3.4.22.38) (Cathepsin O) (Cathepsin O2) (Cathepsin X)
CTSL	1	1	1	1		4	1	Proteases	Luminal	P07711	Procathepsin L (EC 3.4.22.15) (Cathepsin L1) (Major excreted protein) (MEP) [Cleaved into: Cathepsin L; Cathepsin L heavy chain; Cathepsin L light chain]
CTSL1						0				P07711	Procathepsin L (EC 3.4.22.15) (Cathepsin L1) (Major excreted protein) (MEP) [Cleaved into: Cathepsin L; Cathepsin L heavy chain; Cathepsin L light chain]
CTSLL3		1		1		2				Q3ULP7	Cathepsin-L-like 3
CTSM		1		1		2				Q9JL96	Cathepsin M (EC 3.4.22.-)
CTSO	1	1	1	1		4	1	Proteases	Luminal	P43234	Cathepsin O (EC 3.4.22.42)
CTSQ		1		1		2				Q91ZF4	Cathepsin Q
CTSR		1		1		2				Q9JIA9	Cathepsin R (EC 3.4.22.-)
CTSS	1	1	1	1		4	1	Proteases	Luminal	P25774	Cathepsin S (EC 3.4.22.27)
CTSV	1		1			2	1	Proteases	Luminal	O60911	Cathepsin L2 (EC 3.4.22.43) (Cathepsin U) (Cathepsin V)
CTSW	1	1				2				P56202	Cathepsin W (EC 3.4.22.-) (Lymphopain)
CTSZ	1	1	1	1		4	1	Proteases	Luminal	Q9UBR2	Cathepsin Z (EC 3.4.18.1) (Cathepsin P) (Cathepsin X)
CUBN	1	1	1	1		4				O60494	Cubilin (460 kDa receptor) (Intestinal intrinsic factor receptor) (Intrinsic factor-cobalamin receptor) (Intrinsic factor-vitamin B12 receptor)
CXCR2	1	1				2				P25025	C-X-C chemokine receptor type 2 (CXC-R2) (CXCR-2) (CDw128b) (GRO/MGSA receptor) (High affinity interleukin-8 receptor B) (IL-8R B) (IL-8 receptor type 2) (CD antigen CD182)
CXCR4	1	1	1	1		4				P61073	C-X-C chemokine receptor type 4 (CXC-R4) (CXCR-4) (FB22) (Fusin) (HM89) (LCR1) (Leukocyte-derived seven transmembrane domain receptor) (LESTR) (Lipopolysaccharide-associated protein 3) (LAP-3) (LPS-associated protein 3) (NPYRL) (Stromal cell-derived factor 1 receptor) (SDF-1 receptor) (CD antigen CD184)
CYB561	1	1				2				P49447	Transmembrane ascorbate-dependent reductase CYB561 (EC 7.2.1.-) (Cytochrome b-561) (Cytochrome b561)
CYB561A3	1	1	1	1		4				Q8NBI2	Lysosomal membrane ascorbate-dependent ferrireductase CYB561A3 (EC 7.2.1.3) (Cytochrome b ascorbate-dependent protein 3) (Cytochrome b561 family member A3) (Lysosomal cytochrome b) (LCytb)
CYB5R3						0				P00387	NADH-cytochrome b5 reductase 3 (B5R) (Cytochrome b5 reductase) (EC 1.6.2.2) (Diaphorase-1)
CYBRD1	1	1	1			3				Q53TN4	Plasma membrane ascorbate-dependent reductase CYBRD1 (EC 7.2.1.3) (Cytochrome b reductase 1) (Duodenal cytochrome b) (Ferric-chelate reductase 3)
DAB2						0				P98082	Disabled homolog 2 (Adaptor molecule disabled-2) (Differentially expressed in ovarian carcinoma 2) (DOC-2) (Differentially-expressed protein 2)
DAGLB	1		1			2				Q8NCG7	Diacylglycerol lipase-beta (DAGL-beta) (DGL-beta) (EC 3.1.1.116) (KCCR13L) (PUFA-specific triacylglycerol lipase) (EC 3.1.1.3) (Sn1-specific diacylglycerol lipase beta)
DCN			1			1				P07585	Decorin (Bone proteoglycan II) (PG-S2) (PG40)
DCTN1						0				Q14203	Dynactin subunit 1 (150 kDa dynein-associated polypeptide) (DAP-150) (DP-150) (p135) (p150-glued)
DDOST	1	1				2				P39656	Dolichyl-diphosphooligosaccharide--protein glycosyltransferase 48 kDa subunit (DDOST 48 kDa subunit) (Oligosaccharyl transferase 48 kDa subunit)
DEFA1						0				P59665	Neutrophil defensin 1 (Defensin, alpha 1) (HNP-1) (HP-1) (HP1) [Cleaved into: HP 1-56; Neutrophil defensin 2 (HNP-2) (HP-2) (HP2)]
DEFA3						0				P59666	Neutrophil defensin 3 (Defensin, alpha 3) (HNP-3) (HP-3) (HP3) [Cleaved into: HP 3-56; Neutrophil defensin 2 (HNP-2) (HP-2) (HP2)]
DEFA4						0				P12838	Defensin alpha 4 (Corticostatin HP-4) (HNP-4) (HP-4) (Neutrophil defensin 4)
DENND3						0				A2RUS2	DENN domain-containing protein 3
DENND6A					1		1	Lysosomal Positioning	Associated	Q8IWF6	Protein DENND6A (DENN domain-containing protein 6A)
DEPDC5	1	1	1	1		4	1	GATOR Complex	Associated	O75140	GATOR1 complex protein DEPDC5 (DEP domain-containing protein 5)
DEPTOR			1	1		2	1	mTOR Complex 1	Associated	Q8TB45	DEP domain-containing mTOR-interacting protein (hDEPTOR) (DEP domain-containing protein 6)
DIRC2			1	1		2				Q96SL1	Solute carrier family 49 member 4 (Disrupted in renal cancer protein 2) (Disrupted in renal carcinoma protein 2)
DNAJC13			1			1				O75165	DnaJ homolog subfamily C member 13 (Required for receptor-mediated endocytosis 8) (RME-8)
DNAJC3						0				Q13217	DnaJ homolog subfamily C member 3 (Endoplasmic reticulum DNA J domain-containing protein 6) (ER-resident protein ERdj6) (ERdj6) (Interferon-induced, double-stranded RNA-activated protein kinase inhibitor) (Protein kinase inhibitor of 58 kDa) (Protein kinase inhibitor p58)
DNAJC5			1			1				Q9H3Z4	DnaJ homolog subfamily C member 5 (Ceroid-lipofuscinosis neuronal protein 4) (Cysteine string protein) (CSP)
DNASE2	1	1	1	1		4	1	Nucleases	Luminal	O00115	Deoxyribonuclease-2-alpha (EC 3.1.22.1) (Acid DNase) (Deoxyribonuclease II alpha) (DNase II alpha) (Lysosomal DNase II) (R31240_2)
DNASE2B	1	1	1	1		4				Q8WZ79	Deoxyribonuclease-2-beta (EC 3.1.22.1) (DNase II-like acid DNase) (DNase2-like acid DNase) (Deoxyribonuclease II beta) (DNase II beta) (Endonuclease DLAD)
DOC2A			1	1		2				Q14183	Double C2-like domain-containing protein alpha (Doc2) (Doc2-alpha)
DPP4			1			1				P27487	Dipeptidyl peptidase 4 (EC 3.4.14.5) (ADABP) (Adenosine deaminase complexing protein 2) (ADCP-2) (Dipeptidyl peptidase IV) (DPP IV) (T-cell activation antigen CD26) (TP103) (CD antigen CD26) [Cleaved into: Dipeptidyl peptidase 4 membrane form (Dipeptidyl peptidase IV membrane form); Dipeptidyl peptidase 4 soluble form (Dipeptidyl peptidase IV soluble form)]
DPP7	1	1	1	1		4	1	Proteases	Luminal	Q9UHL4	Dipeptidyl peptidase 2 (EC 3.4.14.2) (Dipeptidyl aminopeptidase II) (Dipeptidyl peptidase 7) (Dipeptidyl peptidase II) (DPP II) (Quiescent cell proline dipeptidase)
DRAM1	1	1	1	1		4				Q8N682	DNA damage-regulated autophagy modulator protein 1 (Damage-regulated autophagy modulator)
DRAM2	1	1	1	1		4				Q6UX65	DNA damage-regulated autophagy modulator protein 2 (Transmembrane protein 77)
DSN1						0				Q9H410	Kinetochore-associated protein DSN1 homolog
DTNBP1						0	1	Lysosomal Positioning	Associated	Q96EV8	Dysbindin (Biogenesis of lysosome-related organelles complex 1 subunit 8) (BLOC-1 subunit 8) (Dysbindin-1) (Dystrobrevin-binding protein 1) (Hermansky-Pudlak syndrome 7 protein) (HPS7 protein)
DTX3L			1	1		2	1	Ubiquitination	Associated	Q8TDB6	E3 ubiquitin-protein ligase DTX3L (EC 2.3.2.27) (B-lymphoma- and BAL-associated protein) (Protein deltex-3-like) (RING-type E3 ubiquitin transferase DTX3L) (Rhysin-2) (Rhysin2)
DYNC1H1						0				Q14204	Cytoplasmic dynein 1 heavy chain 1 (Cytoplasmic dynein heavy chain 1) (Dynein heavy chain, cytosolic)
DYNC1I2						0				Q13409	Cytoplasmic dynein 1 intermediate chain 2 (Cytoplasmic dynein intermediate chain 2) (Dynein intermediate chain 2, cytosolic) (DH IC-2)
DYNC1LI1						0				Q9Y6G9	Cytoplasmic dynein 1 light intermediate chain 1 (LIC1) (Dynein light chain A) (DLC-A) (Dynein light intermediate chain 1, cytosolic) (DLIC-1)
DYNC1LI2						0				O43237	Cytoplasmic dynein 1 light intermediate chain 2 (Dynein light intermediate chain 2, cytosolic) (LIC-2) (LIC53/55)
ECE1			1			1				P42892	Endothelin-converting enzyme 1 (ECE-1) (EC 3.4.24.71)
EEF1A1						0				P68104	Elongation factor 1-alpha 1 (EF-1-alpha-1) (EC 3.6.5.-) (Elongation factor Tu) (EF-Tu) (Eukaryotic elongation factor 1 A-1) (eEF1A-1) (Leukocyte receptor cluster member 7)
EEF1A2						0				Q05639	Elongation factor 1-alpha 2 (EF-1-alpha-2) (EC 3.6.5.-) (Eukaryotic elongation factor 1 A-2) (eEF1A-2) (Statin-S1)
EGF			1			1				P01133	Pro-epidermal growth factor (EGF) [Cleaved into: Epidermal growth factor (Urogastrone)]
ELANE						0				P08246	Neutrophil elastase (EC 3.4.21.37) (Bone marrow serine protease) (Elastase-2) (Human leukocyte elastase) (HLE) (Medullasin) (PMN elastase)
ENPEP	1	1	1			3				Q07075	Glutamyl aminopeptidase (EAP) (EC 3.4.11.7) (Aminopeptidase A) (AP-A) (Differentiation antigen gp160) (CD antigen CD249)
ENPP1	1	1	1			3				P22413	Ectonucleotide pyrophosphatase/phosphodiesterase family member 1 (E-NPP 1) (Alkaline phosphodiesterase I) (EC 3.1.4.1) (Membrane component chromosome 6 surface marker 1) (Nucleotide diphosphatase) (Nucleotide pyrophosphatase) (NPPase) (EC 3.6.1.9) (Phosphodiesterase I/nucleotide pyrophosphatase 1) (Plasma-cell membrane glycoprotein PC-1) [Cleaved into: Ectonucleotide pyrophosphatase/phosphodieste…
ENTPD4	1	1	1	1		4				Q9Y227	Ectonucleoside triphosphate diphosphohydrolase 4 (NTPDase 4) (EC 3.6.1.15) (EC 3.6.1.6) (Golgi UDPase) (Lysosomal apyrase-like protein of 70 kDa) (Uridine-diphosphatase) (UDPase) (EC 3.6.1.42)
EPDR1	1	1	1	1		4	1	Lipid Metabolism	Associated	Q9UM22	Mammalian ependymin-related protein 1 (MERP-1) (Upregulated in colorectal cancer gene 1 protein)
EPG5			1	1		2				Q9HCE0	Ectopic P granules protein 5 homolog
EPOR			1			1				P19235	Erythropoietin receptor (EPO-R)
EVA1A			1	1		2				Q9H8M9	Protein eva-1 homolog A (Protein FAM176A) (Transmembrane protein 166)
F2RL1						0				P55085	Proteinase-activated receptor 2 (PAR-2) (Coagulation factor II receptor-like 1) (G-protein coupled receptor 11) (Thrombin receptor-like 1) [Cleaved into: Proteinase-activated receptor 2, alternate cleaved 1; Proteinase-activated receptor 2, alternate cleaved 2]
FABP5						0				Q01469	Fatty acid-binding protein 5 (Epidermal-type fatty acid-binding protein) (E-FABP) (Fatty acid-binding protein, epidermal) (Psoriasis-associated fatty acid-binding protein homolog) (PA-FABP)
FAF2						0				Q96CS3	FAS-associated factor 2 (UBX domain-containing protein 3B) (UBX domain-containing protein 8)
FASLG				1		1				P48023	Tumor necrosis factor ligand superfamily member 6 (Apoptosis antigen ligand) (APTL) (CD95 ligand) (CD95-L) (Fas antigen ligand) (Fas ligand) (FasL) (CD antigen CD178) [Cleaved into: Tumor necrosis factor ligand superfamily member 6, membrane form; Tumor necrosis factor ligand superfamily member 6, soluble form (Receptor-binding FasL ectodomain) (Soluble Fas ligand) (sFasL); ADAM10-processed FasL …
FGFR2						0				P21802	Fibroblast growth factor receptor 2 (FGFR-2) (EC 2.7.10.1) (K-sam) (KGFR) (Keratinocyte growth factor receptor) (CD antigen CD332)
FGFR3				1		1				P22607	Fibroblast growth factor receptor 3 (FGFR-3) (EC 2.7.10.1) (CD antigen CD333)
FGR						0				P09769	Tyrosine-protein kinase Fgr (EC 2.7.10.2) (Gardner-Rasheed feline sarcoma viral (v-fgr) oncogene homolog) (Proto-oncogene c-Fgr) (p55-Fgr) (p58-Fgr) (p58c-Fgr)
FLCN	1		1	1		3	1	mTOR Complex 1-Associated	Associated	Q8NFG4	Folliculin (BHD skin lesion fibrofolliculoma protein) (Birt-Hogg-Dube syndrome protein)
FLOT1	1					1	1	Membrane and Membrane-Associated Proteins	Transmembrane	O75955	Flotillin-1
FLOT2						0	1	Membrane and Membrane-Associated Proteins	Transmembrane	Q14254	Flotillin-2 (Epidermal surface antigen) (ESA) (Membrane component chromosome 17 marker 1)
FMOD			1			1				Q06828	Fibromodulin (FM) (Collagen-binding 59 kDa protein) (Keratan sulfate proteoglycan fibromodulin) (KSPG fibromodulin)
FNBP1			1	1		2				Q96RU3	Formin-binding protein 1 (Formin-binding protein 17) (hFBP17)
FNIP1			1	1		2	1	mTOR Complex 1-Associated	Associated	Q8TF40	Folliculin-interacting protein 1
FNIP2			1	1		2	1	mTOR Complex 1-Associated	Associated	Q9P278	Folliculin-interacting protein 2 (FNIP1-like protein) (O6-methylguanine-induced apoptosis 1 protein)
FPR1						0				P21462	fMet-Leu-Phe receptor (fMLP receptor) (N-formyl peptide receptor) (FPR) (N-formylpeptide chemoattractant receptor)
FRK						0				P42685	Tyrosine-protein kinase FRK (EC 2.7.10.2) (FYN-related kinase) (Nuclear tyrosine protein kinase RAK) (Protein-tyrosine kinase 5)
FTH1	1	1				2	1	Iron Metabolism	Associated	P02794	Ferritin heavy chain (Ferritin H subunit) (EC 1.16.3.1) (Cell proliferation-inducing gene 15 protein) [Cleaved into: Ferritin heavy chain, N-terminally processed]
FTL	1					1	1	Iron Metabolism	Associated	P02792	Ferritin light chain (Ferritin L subunit)
FTL1		1				1	1	Iron Metabolism	Associated	P29391	Ferritin light chain 1 (Ferritin L subunit 1)
FTL2				1		1				Q3ULW5	Stores iron in a soluble, non-toxic, readily available form. Important for iron homeostasis. Iron is taken up in the ferrous form and deposited as ferric hydroxides after oxidation.
FUCA1	1	1	1	1		4	1	Hydrolysis of Glycosidic Bonds	Luminal	P04066	Tissue alpha-L-fucosidase (EC 3.2.1.51) (Alpha-L-fucosidase I) (Alpha-L-fucoside fucohydrolase 1) (Alpha-L-fucosidase 1)
FUCA2			1			1				Q9BTY2	Plasma alpha-L-fucosidase (EC 3.2.1.51) (Alpha-L-fucoside fucohydrolase 2) (Alpha-L-fucosidase 2)
FYCO1	1	1	1	1		4	1	Membrane and Membrane-Associated Proteins	Transmembrane	Q9BQS8	FYVE and coiled-coil domain-containing protein 1 (Zinc finger FYVE domain-containing protein 7)
FZD6						0				O60353	Frizzled-6 (Fz-6) (hFz6)
GAA	1	1	1	1		4	1	Hydrolysis of Glycosidic Bonds	Luminal	P10253	Lysosomal alpha-glucosidase (EC 3.2.1.20) (Acid maltase) (Aglucosidase alfa) [Cleaved into: 76 kDa lysosomal alpha-glucosidase; 70 kDa lysosomal alpha-glucosidase]
GABARAP	1	1				2	1	Autophagy	Associated	O95166	Gamma-aminobutyric acid receptor-associated protein (GABA(A) receptor-associated protein) (MM46)
GABARAPL1	1	1	1	1		4	1	Autophagy	Associated	Q9H0R8	Gamma-aminobutyric acid receptor-associated protein-like 1 (Early estrogen-regulated protein) (GABA(A) receptor-associated protein-like 1) (Glandular epithelial cell protein 1) (GEC-1)
GABARAPL2			1	1		2				P60520	Gamma-aminobutyric acid receptor-associated protein-like 2 (GABA(A) receptor-associated protein-like 2) (Ganglioside expression factor 2) (GEF-2) (General protein transport factor p16) (Golgi-associated ATPase enhancer of 16 kDa) (GATE-16) (MAP1 light chain 3-related protein)
GABARAPL3			1			1				Q9BY60	Gamma-aminobutyric acid receptor-associated protein-like 3 (GABA(A) receptor-associated protein-like 3)
GALC	1	1				2	1	Hydrolysis of Glycosidic Bonds	Luminal	P54803	Galactocerebrosidase (GALCERase) (EC 3.2.1.46) (Galactocerebroside beta-galactosidase) (Galactosylceramidase) (Galactosylceramide beta-galactosidase)
GALNS	1	1				2	1	Sulfatases	Luminal	P34059	N-acetylgalactosamine-6-sulfatase (EC 3.1.6.4) (Chondroitinsulfatase) (Chondroitinase) (Galactose-6-sulfate sulfatase) (GalN6S) (N-acetylgalactosamine-6-sulfate sulfatase) (GalNAc6S sulfatase)
GBA	1	1	1	1		4	1	Hydrolysis of Glycosidic Bonds	Luminal	P04062	Lysosomal acid glucosylceramidase (Lysosomal acid GCase) (EC 3.2.1.45) (Acid beta-glucosidase) (Alglucerase) (Beta-glucocerebrosidase) (Beta-GC) (Beta-glucosylceramidase 1) (Cholesterol glucosyltransferase) (SGTase) (EC 2.4.1.-) (Cholesteryl-beta-glucosidase) (EC 3.2.1.-) (D-glucosyl-N-acylsphingosine glucohydrolase) (Glucosylceramidase beta 1) (Imiglucerase) (Lysosomal cholesterol glycosyltransf…
GC			1			1				P02774	Vitamin D-binding protein (DBP) (VDB) (Gc protein-derived macrophage activating factor) (Gc-MAF) (GcMAF) (Gc-globulin) (Group-specific component) (Gc) (Vitamin D-binding protein-macrophage activating factor) (DBP-maf)
GCA						0				P28676	Grancalcin
GDAP2			1			1				Q9NXN4	Ganglioside-induced differentiation-associated protein 2
GDI2						0				P50395	Rab GDP dissociation inhibitor beta (Rab GDI beta) (Guanosine diphosphate dissociation inhibitor 2) (GDI-2)
GFAP						0				P14136	Glial fibrillary acidic protein (GFAP)
GGH	1	1		1		3	1	Proteases	Luminal	Q92820	Gamma-glutamyl hydrolase (EC 3.4.19.9) (Conjugase) (GH) (Gamma-Glu-X carboxypeptidase)
GIF						0				P27352	Cobalamin binding intrinsic factor (Gastric intrinsic factor) (Intrinsic factor) (IF) (INF)
GIMAP5			1	1		2				Q96F15	GTPase IMAP family member 5 (Immune-associated nucleotide-binding protein 5) (Immunity-associated nucleotide 4-like 1 protein) (Immunity-associated nucleotide 5 protein) (IAN-5) (hIAN5) (Immunity-associated protein 3)
GJA1						0				P17302	Gap junction alpha-1 protein (Connexin-43) (Cx43) (Gap junction 43 kDa heart protein)
GLA	1	1	1			3	1	Hydrolysis of Glycosidic Bonds	Luminal	P06280	Alpha-galactosidase A (EC 3.2.1.22) (Alpha-D-galactosidase A) (Alpha-D-galactoside galactohydrolase) (Galactosylgalactosylglucosylceramidase GLA) (Melibiase) (Agalsidase)
GLB1	1	1	1	1		4	1	Hydrolysis of Glycosidic Bonds	Luminal	P16278	Beta-galactosidase (EC 3.2.1.23) (Acid beta-galactosidase) (Lactase) (Elastin receptor 1)
GLIPR1						0				P48060	Glioma pathogenesis-related protein 1 (GliPR 1) (Protein RTVP-1)
GLMP	1	1	1	1		4	1	Membrane and Membrane-Associated Proteins	Transmembrane	Q8WWB7	Glycosylated lysosomal membrane protein (Lysosomal protein NCU-G1)
GM2A	1	1				2	1	Hydrolysis of Glycosidic Bonds	Luminal	P17900	Ganglioside GM2 activator (Cerebroside sulfate activator protein) (GM2-AP) (Sphingolipid activator protein 3) (SAP-3) [Cleaved into: Ganglioside GM2 activator isoform short]
GNA11			1			1				P29992	Guanine nucleotide-binding protein subunit alpha-11 (G alpha-11) (G-protein subunit alpha-11) (EC 3.6.5.-) (Guanine nucleotide-binding protein G(y) subunit alpha)
GNAI1			1			1				P63096	Guanine nucleotide-binding protein G(i) subunit alpha-1 (EC 3.6.5.-) (Adenylate cyclase-inhibiting G alpha protein)
GNAI3			1			1				P08754	Guanine nucleotide-binding protein G(i) subunit alpha-3 (G(i) alpha-3)
GNAQ			1			1				P50148	Guanine nucleotide-binding protein G(q) subunit alpha (EC 3.6.5.-) (Guanine nucleotide-binding protein alpha-q)
GNB1			1			1				P62873	Guanine nucleotide-binding protein G(I)/G(S)/G(T) subunit beta-1 (Transducin beta chain 1)
GNB2			1			1				P62879	Guanine nucleotide-binding protein G(I)/G(S)/G(T) subunit beta-2 (G protein subunit beta-2) (Transducin beta chain 2)
GNB4			1			1				Q9HAV0	Guanine nucleotide-binding protein subunit beta-4 (Transducin beta chain 4)
GNLY						0				P22749	Granulysin (Lymphokine LAG-2) (Protein NKG5) (T-cell activation protein 519)
GNPTAB						0				Q3T906	N-acetylglucosamine-1-phosphotransferase subunits alpha/beta (EC 2.7.8.17) (GlcNAc-1-phosphotransferase subunits alpha/beta) (Stealth protein GNPTAB) (UDP-N-acetylglucosamine-1-phosphotransferase subunits alpha/beta) [Cleaved into: N-acetylglucosamine-1-phosphotransferase subunit alpha; N-acetylglucosamine-1-phosphotransferase subunit beta]
GNS	1	1				2	1	Sulfatases	Luminal	P15586	N-acetylglucosamine-6-sulfatase (EC 3.1.6.14) (Glucosamine-6-sulfatase) (G6S)
GOPC			1			1				Q9HD26	Golgi-associated PDZ and coiled-coil motif-containing protein (CFTR-associated ligand) (Fused in glioblastoma) (PDZ protein interacting specifically with TC10) (PIST)
GOT1						0				P17174	Aspartate aminotransferase, cytoplasmic (cAspAT) (EC 2.6.1.1) (EC 2.6.1.3) (Cysteine aminotransferase, cytoplasmic) (Cysteine transaminase, cytoplasmic) (cCAT) (Glutamate oxaloacetate transaminase 1) (Transaminase A)
GPC1			1			1				P35052	Glypican-1 [Cleaved into: Secreted glypican-1]
GPC2			1			1				Q8N158	Glypican-2 [Cleaved into: Secreted glypican-2]
GPC3			1	1		2				P51654	Glypican-3 (GTR2-2) (Intestinal protein OCI-5) (MXR7) [Cleaved into: Glypican-3 alpha subunit; Glypican-3 beta subunit]
GPC4			1			1				O75487	Glypican-4 (K-glypican) [Cleaved into: Secreted glypican-4]
GPC5			1			1				P78333	Glypican-5 [Cleaved into: Secreted glypican-5]
GPC6			1			1				Q9Y625	Glypican-6 [Cleaved into: Secreted glypican-6]
GPLD1	1	1	1			3				P80108	Phosphatidylinositol-glycan-specific phospholipase D (PI-G PLD) (EC 3.1.4.50) (Glycoprotein phospholipase D) (Glycosyl-phosphatidylinositol-specific phospholipase D) (GPI-PLD) (GPI-specific phospholipase D)
GPR137			1	1		2	1	Membrane and Membrane-Associated Proteins	Transmembrane	Q96N19	Integral membrane protein GPR137 (Transmembrane 7 superfamily member 1-like 1 protein)
GPR137B	1	1	1	1	1	5	1	Membrane and Membrane-Associated Proteins	Transmembrane	O60478	Integral membrane protein GPR137B (Transmembrane 7 superfamily member 1 protein)
GPR137C			1	1		2	1	Membrane and Membrane-Associated Proteins	Transmembrane	Q8N3F9	Integral membrane protein GPR137C (Transmembrane 7 superfamily member 1-like 2 protein)
GPR143	1	1	1	1		4				P51810	G-protein coupled receptor 143 (Ocular albinism type 1 protein)
GPR155 (LYCHOS)			1	1	1	3	1	Membrane and Membrane-Associated Proteins	Transmembrane	Q7Z3F1	Lysosomal cholesterol signaling protein (LYCHOS) (G-protein coupled receptor PGR22)
GPR89A				1		1				B7ZAQ6	Golgi pH regulator A (Protein GPR89A) (Putative MAPK-activating protein PM01) (Putative NF-kappa-B-activating protein 90)
GPRASP1			1	1		2				Q5JY77	G-protein coupled receptor-associated sorting protein 1 (GASP-1)
GRIA1			1	1		2				P42261	Glutamate receptor 1 (GluR-1) (AMPA-selective glutamate receptor 1) (GluR-A) (GluR-K1) (Glutamate receptor ionotropic, AMPA 1)
GRIA2			1	1		2				P42262	Glutamate receptor 2 (GluR-2) (AMPA-selective glutamate receptor 2) (GluR-B) (GluR-K2) (Glutamate receptor ionotropic, AMPA 2)
GRIN1			1	1		2				Q05586	Glutamate receptor ionotropic, NMDA 1 (GluN1) (Glutamate [NMDA] receptor subunit zeta-1) (N-methyl-D-aspartate receptor subunit NR1) (NMD-R1) (hNR1)
GRIN2A			1	1		2				Q12879	Glutamate receptor ionotropic, NMDA 2A (GluN2A) (Glutamate [NMDA] receptor subunit epsilon-1) (N-methyl D-aspartate receptor subtype 2A) (NMDAR2A) (NR2A) (hNR2A)
GRIN2C			1	1		2				Q14957	Glutamate receptor ionotropic, NMDA 2C (GluN2C) (Glutamate [NMDA] receptor subunit epsilon-3) (N-methyl D-aspartate receptor subtype 2C) (NMDAR2C) (NR2C)
GRN	1	1	1	1		4	1	Lysosomal lumen, exact function unknown	Luminal	P28799	Progranulin (PGRN) (Acrogranin) (Epithelin precursor) (Glycoprotein of 88 Kda) (GP88) (Glycoprotein 88) (Granulin precursor) (PC cell-derived growth factor) (PCDGF) (Proepithelin) (PEPI) [Cleaved into: Paragranulin; Granulin-1 (Granulin G); Granulin-2 (Granulin F); Granulin-3 (Epithelin-2) (Granulin B); Granulin-4 (Epithelin-1) (Granulin A); Granulin-5 (Granulin C); Granulin-6 (Granulin D); Granu…
GUSB	1	1	1	1		4	1	Hydrolysis of Glycosidic Bonds	Luminal	P08236	Beta-glucuronidase (EC 3.2.1.31) (Beta-G1)
GUSBP11	1					1				Q6P575	Putative inactive beta-glucuronidase protein GUSBP11 (Beta-glucuronidase pseudogene 11)
GYG1	1					1				P46976	Glycogenin-1 (GN-1) (GN1) (EC 2.4.1.186)
GZMA						0				P12544	Granzyme A (EC 3.4.21.78) (CTL tryptase) (Cytotoxic T-lymphocyte proteinase 1) (Fragmentin-1) (Granzyme-1) (Hanukkah factor) (H factor) (HF)
GZMB		1	1	1		3				P10144	Granzyme B (EC 3.4.21.79) (C11) (CTLA-1) (Cathepsin G-like 1) (CTSGL1) (Cytotoxic T-lymphocyte proteinase 2) (Lymphocyte protease) (Fragmentin-2) (Granzyme-2) (Human lymphocyte protein) (HLP) (SECT) (T-cell serine protease 1-3E)
H2-AA		1				1				P14435	H-2 class II histocompatibility antigen, A-F alpha chain
H2-DMA		1		1		2	1	Antigen Presentation	Associated	P28078	Class II histocompatibility antigen, M alpha chain
H2-DMB1		1		1		2	1	Antigen Presentation	Associated	P35737	Class II histocompatibility antigen, M beta 1 chain (H2-M beta 1 chain)
H2-DMB2		1				1				P70240	MB2w3 protein
H2-EB1		1				1				P18468	H-2 class II histocompatibility antigen, I-A beta chain
H2-OB		1				1				Q496U1	H2-On protein
HAP1	1	1	1	1		4				P54257	Huntingtin-associated protein 1 (HAP-1) (Neuroan 1)
HCK	1	1	1	1		4				P08631	Tyrosine-protein kinase HCK (EC 2.7.10.2) (Hematopoietic cell kinase) (Hemopoietic cell kinase) (p59-HCK/p60-HCK) (p59Hck) (p61Hck)
HEBP2	1					1				Q9Y5Z4	Heme-binding protein 2 (Placental protein 23) (PP23) (Protein SOUL)
HEXA	1	1				2	1	Hydrolysis of Glycosidic Bonds	Luminal	P06865	Beta-hexosaminidase subunit alpha (EC 3.2.1.52) (Beta-N-acetylhexosaminidase subunit alpha) (Hexosaminidase subunit A) (N-acetyl-beta-glucosaminidase subunit alpha)
HEXB	1	1	1	1		4	1	Hydrolysis of Glycosidic Bonds	Luminal	P07686	Beta-hexosaminidase subunit beta (EC 3.2.1.52) (Beta-N-acetylhexosaminidase subunit beta) (Hexosaminidase subunit B) (Cervical cancer proto-oncogene 7 protein) (HCC-7) (N-acetyl-beta-glucosaminidase subunit beta) [Cleaved into: Beta-hexosaminidase subunit beta chain B; Beta-hexosaminidase subunit beta chain A]
HGS	1	1				2				O14964	Hepatocyte growth factor-regulated tyrosine kinase substrate (Hrs) (Protein pp110)
HGSNAT	1	1	1	1		4	1	Transferases	Luminal	Q68CP4	Heparan-alpha-glucosaminide N-acetyltransferase (EC 2.3.1.78) (Transmembrane protein 76)
HLA-DMA	1		1			2				P28067	HLA class II histocompatibility antigen, DM alpha chain (MHC class II antigen DMA) (Really interesting new gene 6 protein)
HLA-DMB	1		1			2				P28068	HLA class II histocompatibility antigen, DM beta chain (MHC class II antigen DMB) (Really interesting new gene 7 protein)
HLA-DOA	1		1			2				P06340	HLA class II histocompatibility antigen, DO alpha chain (MHC DN-alpha) (MHC DZ alpha) (MHC class II antigen DOA)
HLA-DOB	1					1				P13765	HLA class II histocompatibility antigen, DO beta chain (MHC class II antigen DOB)
HLA-DPA1	1		1			2				P20036	HLA class II histocompatibility antigen, DP alpha 1 chain (DP(W3)) (DP(W4)) (HLA-SB alpha chain) (MHC class II DP3-alpha) (MHC class II DPA1)
HLA-DPB1	1		1			2	1	Antigen Presentation	Associated	P04440	HLA class II histocompatibility antigen, DP beta 1 chain (HLA class II histocompatibility antigen, DP(W4) beta chain) (MHC class II antigen DPB1)
HLA-DQA1	1		1			2				P01909	HLA class II histocompatibility antigen, DQ alpha 1 chain (DC-1 alpha chain) (DC-alpha) (HLA-DCA) (MHC class II DQA1)
HLA-DQA2	1		1			2				P01906	HLA class II histocompatibility antigen, DQ alpha 2 chain (DX alpha chain) (HLA class II histocompatibility antigen, DQ(6) alpha chain) (HLA-DQA1) (MHC class II DQA2)
HLA-DQB1	1		1			2				P01920	HLA class II histocompatibility antigen, DQ beta 1 chain (MHC class II antigen DQB1)
HLA-DQB2	1		1			2				P05538	HLA class II histocompatibility antigen, DQ beta 2 chain (HLA class II histocompatibility antigen, DX beta chain) (MHC class II antigen DQB2)
HLA-DRA	1		1			2				P01903	HLA class II histocompatibility antigen, DR alpha chain (MHC class II antigen DRA)
HLA-DRB1	1		1			2				P01911	HLA class II histocompatibility antigen, DRB1 beta chain (Human leukocyte antigen DRB1) (HLA-DRB1)
HLA-DRB3	1		1			2				P79483	HLA class II histocompatibility antigen, DR beta 3 chain (MHC class II antigen DRB3)
HLA-DRB4	1		1			2				P13762	HLA class II histocompatibility antigen, DR beta 4 chain (MHC class II antigen DRB4)
HLA-DRB5	1		1			2				Q30154	HLA class II histocompatibility antigen, DR beta 5 chain (DR beta-5) (DR2-beta-2) (Dw2) (MHC class II antigen DRB5)
HLA-F			1			1				P30511	HLA class I histocompatibility antigen, alpha chain F (CDA12) (HLA F antigen) (Leukocyte antigen F) (MHC class I antigen F)
HLA-H	1					1				P01893	Putative HLA class I histocompatibility antigen, alpha chain H (HLA-12.4) (HLA-AR) (MHC class I antigen H)
HMGB1			1	1		2				P09429	High mobility group protein B1 (High mobility group protein 1) (HMG-1)
HMHA1	1					1				Q92619	Rho GTPase-activating protein 45 [Cleaved into: Minor histocompatibility antigen HA-1 (mHag HA-1)]
HOOK1			1	1		2				Q9UJC3	Protein Hook homolog 1 (h-hook1) (hHK1)
HOOK2				1		1				Q96ED9	Protein Hook homolog 2 (h-hook2) (hHK2)
HPS1	1		1	1		3				Q92902	BLOC-3 complex member HPS1 (Hermansky-Pudlak syndrome 1 protein)
HPS3			1			1				Q969F9	BLOC-2 complex member HPS3 (Hermansky-Pudlak syndrome 3 protein)
HPS4	1	1	1	1		4				Q9NQG7	BLOC-3 complex member HPS4 (Hermansky-Pudlak syndrome 4 protein) (Light-ear protein homolog)
HPS5			1	1		2				Q9UPZ3	BLOC-2 complex member HPS5 (Alpha-integrin-binding protein 63) (Hermansky-Pudlak syndrome 5 protein) (Ruby-eye protein 2 homolog) (Ru2)
HPS6	1	1	1	1		4				Q86YV9	BLOC-2 complex member HPS6 (Hermansky-Pudlak syndrome 6 protein) (Ruby-eye protein homolog) (Ru)
HPSE	1	1	1	1		4	1	Hydrolysis of Glycosidic Bonds	Luminal	Q9Y251	Heparanase (EC 3.2.1.166) (Endo-glucoronidase) (Heparanase-1) (Hpa1) [Cleaved into: Heparanase 8 kDa subunit; Heparanase 50 kDa subunit]
HRG	1	1				2				P04196	Histidine-rich glycoprotein (Histidine-proline-rich glycoprotein) (HPRG)
HRNR	1					1				Q86YZ3	Hornerin
HSP90AA1	1					1				P07900	Heat shock protein HSP 90-alpha (EC 3.6.4.10) (Heat shock 86 kDa) (HSP 86) (HSP86) (Heat shock protein family C member 1) (Lipopolysaccharide-associated protein 2) (LAP-2) (LPS-associated protein 2) (Renal carcinoma antigen NY-REN-38)
HSP90AB1	1	1				2				P08238	Heat shock protein HSP 90-beta (HSP 90) (Heat shock 84 kDa) (HSP 84) (HSP84) (Heat shock protein family C member 3)
HSPA8	1	1				2				P11142	Heat shock cognate 71 kDa protein (EC 3.6.4.10) (Heat shock 70 kDa protein 8) (Heat shock protein family A member 8) (Lipopolysaccharide-associated protein 1) (LAP-1) (LPS-associated protein 1)
HSPG2	1					1				P98160	Basement membrane-specific heparan sulfate proteoglycan core protein (HSPG) (Perlecan) (PLC) [Cleaved into: Endorepellin; LG3 peptide]
HYAL1	1	1	1	1		4	1	Hydrolysis of Glycosidic Bonds	Luminal	Q12794	Hyaluronidase-1 (Hyal-1) (EC 3.2.1.35) (Hyaluronoglucosaminidase-1) (Lung carcinoma protein 1) (LuCa-1)
HYAL2	1	1				2				Q12891	Hyaluronidase-2 (Hyal-2) (EC 3.2.1.35) (Hyaluronoglucosaminidase-2) (Lung carcinoma protein 2) (LuCa-2)
HYAL3	1	1	1	1		4				O43820	Hyaluronidase-3 (Hyal-3) (EC 3.2.1.35) (Hyaluronoglucosaminidase-3) (Lung carcinoma protein 3) (LuCa-3)
IDS	1	1	1	1		4	1	Sulfatases	Luminal	P22304	Iduronate 2-sulfatase (EC 3.1.6.13) (Alpha-L-iduronate sulfate sulfatase) (Idursulfase) [Cleaved into: Iduronate 2-sulfatase 42 kDa chain; Iduronate 2-sulfatase 14 kDa chain]
IDUA	1	1				2	1	Hydrolysis of Glycosidic Bonds	Luminal	P35475	Alpha-L-iduronidase (EC 3.2.1.76)
IFI30	1	1	1	1		4	1	Reductases	Luminal	P13284	Gamma-interferon-inducible lysosomal thiol reductase (EC 1.8.-.-) (Gamma-interferon-inducible protein IP-30) (Legumaturain)
IFITM1			1	1		2	1	Membrane and Membrane-Associated Proteins	Transmembrane	P13164	Interferon-induced transmembrane protein 1 (Dispanin subfamily A member 2a) (DSPA2a) (Interferon-induced protein 17) (Interferon-inducible protein 9-27) (Leu-13 antigen) (CD antigen CD225)
IFITM2			1	1		2	1	Membrane and Membrane-Associated Proteins	Transmembrane	Q01629	Interferon-induced transmembrane protein 2 (Dispanin subfamily A member 2c) (DSPA2c) (Interferon-inducible protein 1-8D)
IFITM3	1	1				2	1	Membrane and Membrane-Associated Proteins	Transmembrane	Q01628	Interferon-induced transmembrane protein 3 (Dispanin subfamily A member 2b) (DSPA2b) (Interferon-inducible protein 1-8U)
IFNAR1	1	1	1	1		4				P17181	Interferon alpha/beta receptor 1 (IFN-R-1) (IFN-alpha/beta receptor 1) (Cytokine receptor class-II member 1) (Cytokine receptor family 2 member 1) (CRF2-1) (Type I interferon receptor 1)
IGF2R	1	1	1	1		4				P11717	Cation-independent mannose-6-phosphate receptor (CI Man-6-P receptor) (CI-MPR) (M6PR) (300 kDa mannose 6-phosphate receptor) (MPR 300) (Insulin-like growth factor 2 receptor) (Insulin-like growth factor II receptor) (IGF-II receptor) (M6P/IGF2 receptor) (M6P/IGF2R) (CD antigen CD222)
IL1B	1	1	1	1		4				P01584	Interleukin-1 beta (IL-1 beta) (Catabolin)
IL4I1	1	1	1	1		4				Q96RQ9	L-amino-acid oxidase (LAAO) (LAO) (EC 1.4.3.2) (EC 1.4.3.25) (Interleukin-4-induced protein 1) (IL4-induced protein 1) (hIL4I1) (Protein Fig-1) (hFIG1)
IMPDH1	1					1				P20839	Inosine-5'-monophosphate dehydrogenase 1 (IMP dehydrogenase 1) (IMPD 1) (IMPDH 1) (EC 1.1.1.205) (IMPDH-I)
IRGM1		1		1		2				A1A4Y4	Immunity-related GTPase family M protein (EC 3.6.5.-) (Immunity-related GTPase family M protein 1) (Interferon-inducible protein 1) (LPS-stimulated RAW 264.7 macrophage protein 47 homolog) (LRG-47)
IST1	1					1				P53990	IST1 homolog (hIST1) (Charged multivesicular body protein 8) (CHMP8) (Putative MAPK-activating protein PM28)
ITFG2	1	1	1	1		4	1	KICSTOR Complex	Associated	Q969R8	KICSTOR complex protein ITFG2 (Integrin-alpha FG-GAP repeat-containing protein 2)
ITM2C	1	1	1	1		4				Q9NQX7	Integral membrane protein 2C (Cerebral protein 14) (Transmembrane protein BRI3) [Cleaved into: CT-BRI3]
JIP4	1	1	1	1	1	5	1	Lysosomal Positioning	Associated	Q58A65	C-Jun-amino-terminal kinase-interacting protein 4 (JIP-4) (JNK-interacting protein 4) (JNK-associated leucine-zipper protein) (JLP) (JNK/SAPK-associated protein 2) (JSAP2) (Mitogen-activated protein kinase 8-interacting protein 4) (Sperm-associated antigen 9)
KCNE1	1					1				P15382	Potassium voltage-gated channel subfamily E member 1 (Delayed rectifier potassium channel subunit IsK) (IKs producing slow voltage-gated potassium channel subunit beta Mink) (Minimal potassium channel) (MinK)
KCNE2	1					1				Q9Y6J6	Potassium voltage-gated channel subfamily E member 2 (MinK-related peptide 1) (MiRP1) (Minimum potassium ion channel-related peptide 1) (Potassium channel subunit beta MiRP1)
KCNJ6			1	1		2				P48051	G protein-activated inward rectifier potassium channel 2 (GIRK-2) (BIR1) (Inward rectifier K(+) channel Kir3.2) (KATP-2) (Potassium channel, inwardly rectifying subfamily J member 6)
KCNJ9			1	1		2				Q92806	G protein-activated inward rectifier potassium channel 3 (GIRK-3) (Inward rectifier K(+) channel Kir3.3) (Potassium channel, inwardly rectifying subfamily J member 9)
KCNQ1	1	1				2				P51787	Potassium voltage-gated channel subfamily KQT member 1 (IKs producing slow voltage-gated potassium channel subunit alpha KvLQT1) (KQT-like 1) (Voltage-gated potassium channel subunit Kv7.1)
KERA	1					1				O60938	Keratocan (KTN) (Keratan sulfate proteoglycan keratocan)
KIAA1324	1	1		1		3				Q6UXG2	Endosome/lysosome-associated apoptosis and autophagy regulator 1 (Estrogen-induced gene 121 protein)
KIF1A	1	1	1	1	1		1	Lysosomal Positioning	Associated	Q12756	Kinesin-like protein KIF1A (EC 5.6.1.3) (Axonal transporter of synaptic vesicles) (Microtubule-based motor KIF1A) (Unc-104- and KIF1A-related protein) (hUnc-104)
KIF1B	1	1	1	1	1		1	Lysosomal Positioning	Associated	O60333	Kinesin-like protein KIF1B (Klp) (EC 5.6.1.3)
KIF2A		1		1		2				O00139	Kinesin-like protein KIF2A (Kinesin-2) (hK2)
KIF5B			1	1		2	1	Lysosomal Positioning	Associated	P33176	Kinesin-1 heavy chain (Conventional kinesin heavy chain) (Ubiquitous kinesin heavy chain) (UKHC)
KIT	1					1				P10721	Mast/stem cell growth factor receptor Kit (SCFR) (EC 2.7.10.1) (Piebald trait protein) (PBT) (Proto-oncogene c-Kit) (Tyrosine-protein kinase Kit) (p145 c-kit) (v-kit Hardy-Zuckerman 4 feline sarcoma viral oncogene homolog) (CD antigen CD117)
KLHL22	1	1	1	1		4				Q53GT1	Kelch-like protein 22
KPTN	1	1	1	1		4	1	KICSTOR Complex	Associated	Q9Y664	KICSTOR complex protein kaptin (Actin-associated protein 2E4)
KXD1	1	1	1	1		4	1	Lysosomal Positioning	Associated	Q9BQD3	KxDL motif-containing protein 1
LAMP1	1	1	1	1		4	1	Membrane and Membrane-Associated Proteins	Transmembrane	P11279	Lysosome-associated membrane glycoprotein 1 (LAMP-1) (Lysosome-associated membrane protein 1) (CD107 antigen-like family member A) (CD antigen CD107a)
LAMP2	1	1	1	1		4	1	Membrane and Membrane-Associated Proteins	Transmembrane	P13473	Lysosome-associated membrane glycoprotein 2 (LAMP-2) (Lysosome-associated membrane protein 2) (CD107 antigen-like family member B) (LGP-96) (CD antigen CD107b)
LAMP3	1	1	1	1		4	1	Membrane and Membrane-Associated Proteins	Transmembrane	Q9UQV4	Lysosome-associated membrane glycoprotein 3 (LAMP-3) (Lysosomal-associated membrane protein 3) (DC-lysosome-associated membrane glycoprotein) (DC LAMP) (Protein TSC403) (CD antigen CD208)
LAMP5		1				1	1	Membrane and Membrane-Associated Proteins	Transmembrane	Q9UJQ1	Lysosome-associated membrane glycoprotein 5 (Brain and dendritic cell-associated LAMP) (Brain-associated LAMP-like protein) (BAD-LAMP) (Lysosome-associated membrane protein 5) (LAMP-5)
LAMTOR1	1	1	1	1		4	1	mTOR Complex 1-Associated	Associated	Q6IAA8	Ragulator complex protein LAMTOR1 (Late endosomal/lysosomal adaptor and MAPK and MTOR activator 1) (Lipid raft adaptor protein p18) (Protein associated with DRMs and endosomes) (p27Kip1-releasing factor from RhoA) (p27RF-Rho)
LAMTOR2	1	1	1	1		4	1	mTOR Complex 1-Associated	Associated	Q9Y2Q5	Ragulator complex protein LAMTOR2 (Endosomal adaptor protein p14) (Late endosomal/lysosomal Mp1-interacting protein) (Late endosomal/lysosomal adaptor and MAPK and MTOR activator 2) (Mitogen-activated protein-binding protein-interacting protein) (MAPBP-interacting protein) (Roadblock domain-containing protein 3)
LAMTOR3	1		1	1		3	1	mTOR Complex 1-Associated	Associated	Q9UHA4	Ragulator complex protein LAMTOR3 (Late endosomal/lysosomal adaptor and MAPK and MTOR activator 3) (MEK-binding partner 1) (Mp1) (Mitogen-activated protein kinase kinase 1-interacting protein 1) (Mitogen-activated protein kinase scaffold protein 1)
LAMTOR4	1	1	1	1		4	1	mTOR Complex 1-Associated	Associated	Q0VGL1	Ragulator complex protein LAMTOR4 (Late endosomal/lysosomal adaptor and MAPK and MTOR activator 4) [Cleaved into: Ragulator complex protein LAMTOR4, N-terminally processed]
LAMTOR5	1	1	1	1		4	1	mTOR Complex 1-Associated	Associated	O43504	Ragulator complex protein LAMTOR5 (Hepatitis B virus X-interacting protein) (HBV X-interacting protein) (HBX-interacting protein) (Late endosomal/lysosomal adaptor and MAPK and MTOR activator 5)
LAPTM4A	1	1				2	1	Membrane and Membrane-Associated Proteins	Transmembrane	Q15012	Lysosomal-associated transmembrane protein 4A (Golgi 4-transmembrane-spanning transporter MTP)
LAPTM4B	1	1	1	1		4	1	Membrane and Membrane-Associated Proteins	Transmembrane	Q86VI4	Lysosomal-associated transmembrane protein 4B (Lysosome-associated transmembrane protein 4-beta)
LAPTM5	1	1	1	1		4	1	Membrane and Membrane-Associated Proteins	Transmembrane	Q13571	Lysosomal-associated transmembrane protein 5 (Lysosomal-associated multitransmembrane protein 5) (Retinoic acid-inducible E3 protein)
LARS	1	1				2				Q9P2J5	Leucine--tRNA ligase, cytoplasmic (EC 6.1.1.4) (Leucyl-tRNA synthetase) (LeuRS) (cLRS)
LAT	1					1				O43561	Linker for activation of T-cells family member 1 (36 kDa phosphotyrosine adapter protein) (pp36) (p36-38)
LAT2	1					1				Q9UHI5	Large neutral amino acids transporter small subunit 2 (L-type amino acid transporter 2) (hLAT2) (Solute carrier family 7 member 8)
LDLR	1	1				2	1	Apolipoprotein-related	Associated	P01130	Low-density lipoprotein receptor (LDL receptor)
LGALS3					1	1	1	Lysosomal Repair	Associated	P17931	Galectin-3 (Gal-3) (35 kDa lectin) (Carbohydrate-binding protein 35) (CBP 35) (Galactose-specific lectin 3) (Galactoside-binding protein) (GALBP) (IgE-binding protein) (L-31) (Laminin-binding protein) (Lectin L-29) (Mac-2 antigen)
LGALS8					1	1	1	Lysosomal Repair	Associated	O00214	Galectin-8 (Gal-8) (Po66 carbohydrate-binding protein) (Po66-CBP) (Prostate carcinoma tumor antigen 1) (PCTA-1)
LGMN	1	1	1	1		4	1	Proteases	Luminal	Q99538	Legumain (EC 3.4.22.34) (Asparaginyl endopeptidase) (AEP) (Protease, cysteine 1)
LHCGR		1				1				P22888	Lutropin-choriogonadotropic hormone receptor (LH/CG-R) (Luteinizing hormone receptor) (LHR) (LSH-R)
LINC00961	1		1			2				A0A1B0GVQ0	Small regulatory polypeptide of amino acid response
LIPA	1	1				2	1	Lipases	Luminal	P38571	Lysosomal acid lipase/cholesteryl ester hydrolase (Acid cholesteryl ester hydrolase) (LAL) (EC 3.1.1.13) (Cholesteryl esterase) (Diacylglycerol lipase) (Lipase A) (Sterol esterase) (Triacylglycerol ester hydrolase) (Triacylglycerol lipase)
LITAF	1	1	1	1		4				Q99732	Lipopolysaccharide-induced tumor necrosis factor-alpha factor (LPS-induced TNF-alpha factor) (Small integral membrane protein of lysosome/late endosome) (p53-induced gene 7 protein)
LMBRD1	1	1	1	1		4	1	Membrane and Membrane-Associated Proteins	Transmembrane	Q9NUN5	Lysosomal cobalamin transport escort protein LMBD1 (LMBD1) (HDAg-L-interacting protein NESI) (LMBR1 domain-containing protein 1) (Nuclear export signal-interacting protein)
LNPEP	1					1				Q9UIQ6	Leucyl-cystinyl aminopeptidase (Cystinyl aminopeptidase) (EC 3.4.11.3) (Insulin-regulated membrane aminopeptidase) (Insulin-responsive aminopeptidase) (IRAP) (Oxytocinase) (OTase) (Placental leucine aminopeptidase) (P-LAP) [Cleaved into: Leucyl-cystinyl aminopeptidase, pregnancy serum form]
LPCAT1	1					1				Q8NF37	Lysophosphatidylcholine acyltransferase 1 (LPC acyltransferase 1) (LPCAT-1) (LysoPC acyltransferase 1) (EC 2.3.1.23) (1-acylglycerol-3-phosphate O-acyltransferase) (EC 2.3.1.51) (1-acylglycerophosphocholine O-acyltransferase) (1-alkenylglycerophosphocholine O-acyltransferase) (EC 2.3.1.25) (1-alkylglycerophosphocholine O-acetyltransferase) (EC 2.3.1.67) (Acetyl-CoA:lyso-platelet-activating factor…
LPL			1	1		2				P06858	Lipoprotein lipase (LPL) (EC 3.1.1.34) (Phospholipase A1) (EC 3.1.1.32)
LRBA	1	1	1	1		4				P50851	Lipopolysaccharide-responsive and beige-like anchor protein (Beige-like protein) (CDC4-like protein)
LRMP	1					1				Q12912	Inositol 1,4,5-triphosphate receptor associated 2 (Lymphoid-restricted membrane protein) (Protein Jaw1) [Cleaved into: Processed inositol 1,4,5-triphosphate receptor associated 2]
LRP1	1					1				Q07954	Prolow-density lipoprotein receptor-related protein 1 (LRP-1) (Alpha-2-macroglobulin receptor) (A2MR) (Apolipoprotein E receptor) (APOER) (CD antigen CD91) [Cleaved into: Low-density lipoprotein receptor-related protein 1 85 kDa subunit (LRP-85); Low-density lipoprotein receptor-related protein 1 515 kDa subunit (LRP-515); Low-density lipoprotein receptor-related protein 1 intracellular domain (L…
LRP2	1					1				P98164	Low-density lipoprotein receptor-related protein 2 (LRP-2) (Glycoprotein 330) (gp330) (Megalin)
LRP4			1	1		2				O75096	Low-density lipoprotein receptor-related protein 4 (LRP-4) (Multiple epidermal growth factor-like domains 7)
LRRC8A			1	1		2	1	Transporters, Channels, and Exchangers	Transmembrane	Q8IWT6	Volume-regulated anion channel subunit LRRC8A (Leucine-rich repeat-containing protein 8A) (HsLRRC8A) (Swelling protein 1)
LRRC8E			1	1		2	1	Transporters, Channels, and Exchangers	Transmembrane	Q6NSJ5	Volume-regulated anion channel subunit LRRC8E (Leucine-rich repeat-containing protein 8E)
LRRK2	1	1	1	1	1	5	1	Lysosomal Repair	Associated	Q5S007	Leucine-rich repeat serine/threonine-protein kinase 2 (EC 2.7.11.1) (EC 3.6.5.-) (Dardarin)
LUM	1					1				P51884	Lumican (Keratan sulfate proteoglycan lumican) (KSPG lumican)
LYN	1					1				P07948	Tyrosine-protein kinase Lyn (EC 2.7.10.2) (Lck/Yes-related novel protein tyrosine kinase) (V-yes-1 Yamaguchi sarcoma viral related oncogene homolog) (p53Lyn) (p56Lyn)
LYZ	1					1				P61626	Lysozyme C (EC 3.2.1.17) (1,4-beta-N-acetylmuramidase C)
M6PR	1	1	1	1		4				P20645	Cation-dependent mannose-6-phosphate receptor (CD Man-6-P receptor) (CD-MPR) (46 kDa mannose 6-phosphate receptor) (MPR 46)
MAGT1	1					1				Q9H0U3	Dolichyl-diphosphooligosaccharide--protein glycosyltransferase subunit MAGT1 (Oligosaccharyl transferase subunit MAGT1) (Implantation-associated protein) (IAP) (Magnesium transporter protein 1) (MagT1)
MAN2B1	1	1	1	1		4	1	Hydrolysis of Glycosidic Bonds	Luminal	O00754	Lysosomal alpha-mannosidase (Laman) (EC 3.2.1.24) (Lysosomal acid alpha-mannosidase) (Mannosidase alpha class 2B member 1) (Mannosidase alpha-B) [Cleaved into: Lysosomal alpha-mannosidase A peptide; Lysosomal alpha-mannosidase B peptide; Lysosomal alpha-mannosidase C peptide; Lysosomal alpha-mannosidase D peptide; Lysosomal alpha-mannosidase E peptide]
MAN2B2	1	1				2	1	Hydrolysis of Glycosidic Bonds	Luminal	Q9Y2E5	Epididymis-specific alpha-mannosidase (EC 3.2.1.24) (Alpha-1,6-mannosidase) (Mannosidase alpha class 2B member 2)
MANBA	1	1	1	1		4	1	Hydrolysis of Glycosidic Bonds	Luminal	O00462	Beta-mannosidase (EC 3.2.1.25) (Lysosomal beta A mannosidase) (Mannanase) (Mannase)
MAP1LC3A	1	1				2				Q9H492	Microtubule-associated protein 1 light chain 3 alpha (Autophagy-related protein LC3 A) (Autophagy-related ubiquitin-like modifier LC3 A) (MAP1 light chain 3-like protein 1) (Microtubule-associated proteins 1A/1B light chain 3A) (MAP1A/MAP1B LC3 A) (MAP1A/MAP1B light chain 3 A)
MAP1LC3B	1	1				2				Q9GZQ8	Microtubule-associated protein 1 light chain 3 beta (Autophagy-related protein LC3 B) (Autophagy-related ubiquitin-like modifier LC3 B) (MAP1 light chain 3-like protein 2) (Microtubule-associated proteins 1A/1B light chain 3B) (MAP1A/MAP1B LC3 B) (MAP1A/MAP1B light chain 3 B)
MAP6			1			1				Q96JE9	Microtubule-associated protein 6 (MAP-6) (Stable tubule-only polypeptide) (STOP)
MAPK1	1					1				P28482	Mitogen-activated protein kinase 1 (MAP kinase 1) (MAPK 1) (EC 2.7.11.24) (ERT1) (Extracellular signal-regulated kinase 2) (ERK-2) (MAP kinase isoform p42) (p42-MAPK) (Mitogen-activated protein kinase 2) (MAP kinase 2) (MAPK 2)
MARC2	1	1	1	1		4	1	Transporters, Channels, and Exchangers	Transmembrane	Q969Z3	Mitochondrial amidoxime reducing component 2 (mARC2) (EC 1.7.-.-) (Molybdenum cofactor sulfurase C-terminal domain-containing protein 2) (MOSC domain-containing protein 2) (Moco sulfurase C-terminal domain-containing protein 2)
MARCH4			1	1		2				Q9P2E8	E3 ubiquitin-protein ligase MARCHF4 (EC 2.3.2.27) (Membrane-associated RING finger protein 4) (Membrane-associated RING-CH protein IV) (MARCH-IV) (RING finger protein 174) (RING-type E3 ubiquitin transferase MARCHF4)
MARCH9	1	1	1	1		4				Q86YJ5	E3 ubiquitin-protein ligase MARCHF9 (EC 2.3.2.27) (Membrane-associated RING finger protein 9) (Membrane-associated RING-CH protein IX) (MARCH-IX) (RING finger protein 179) (RING-type E3 ubiquitin transferase MARCHF9)
MARCHF1			1	1		2	1	Ubiquitination	Associated	Q8TCQ1	E3 ubiquitin-protein ligase MARCHF1 (EC 2.3.2.27) (Membrane-associated RING finger protein 1) (Membrane-associated RING-CH protein I) (MARCH-I) (RING finger protein 171) (RING-type E3 ubiquitin transferase MARCHF1)
MARCHF2			1	1		2	1	Ubiquitination	Associated	Q9P0N8	E3 ubiquitin-protein ligase MARCHF2 (EC 2.3.2.27) (Membrane-associated RING finger protein 2) (Membrane-associated RING-CH protein II) (MARCH-II) (RING finger protein 172) (RING-type E3 ubiquitin transferase MARCHF2)
MARCHF8			1	1		2	1	Ubiquitination	Associated	Q5T0T0	E3 ubiquitin-protein ligase MARCHF8 (EC 2.3.2.27) (Cellular modulator of immune recognition) (c-MIR) (Membrane-associated RING finger protein 8) (Membrane-associated RING-CH protein VIII) (MARCH-VIII) (RING finger protein 178) (RING-type E3 ubiquitin transferase MARCHF8)
MBTPS1			1	1		2				Q14703	Membrane-bound transcription factor site-1 protease (EC 3.4.21.112) (Endopeptidase S1P) (Subtilisin/kexin-isozyme 1) (SKI-1)
MCOLN1	1	1	1	1		4	1	Transporters, Channels, and Exchangers	Transmembrane	Q9GZU1	Mucolipin-1 (ML1) (MG-2) (Mucolipidin) (Transient receptor potential channel mucolipin 1) (TRPML1)
MCOLN2	1	1	1	1		4	1	Transporters, Channels, and Exchangers	Transmembrane	Q8IZK6	Mucolipin-2 (Transient receptor potential channel mucolipin 2) (TRPML2)
MCOLN3	1	1				2	1	Transporters, Channels, and Exchangers	Transmembrane	Q8TDD5	Mucolipin-3 (Transient receptor potential channel mucolipin 3) (TRPML3)
MCRS1						0				Q96EZ8	Microspherule protein 1 (58 kDa microspherule protein) (Cell cycle-regulated factor p78) (INO80 complex subunit J) (MCRS2)
MEAK7			1	1		2	1	mTOR Complex 1-Associated	Associated	Q6P9B6	MTOR-associated protein MEAK7 (MEAK7) (MTOR associated protein, eak-7 homolog) (TBC/LysM-associated domain-containing protein 1) (TLD domain-containing protein 1)
MEF2BNB						0				Q96FH0	BLOC-1-related complex subunit 8 (MEF2B neighbor)
MFSD1			1	1		2	1	Transporters, Channels, and Exchangers	Transmembrane	Q9H3U5	Lysosomal dipeptide transporter MFSD1 (Major facilitator superfamily domain-containing protein 1) (Smooth muscle cell-associated protein 4) (SMAP-4)
MFSD12	1		1			2	1	Transporters, Channels, and Exchangers	Transmembrane	Q6NUT3	Major facilitator superfamily domain-containing protein 12
MFSD8	1	1	1	1		4	1	Transporters, Channels, and Exchangers	Transmembrane	Q8NHS3	Major facilitator superfamily domain-containing protein 8 (Ceroid-lipofuscinosis neuronal protein 7)
MGAT4A				1		1				Q9UM21	Alpha-1,3-mannosyl-glycoprotein 4-beta-N-acetylglucosaminyltransferase A (EC 2.4.1.145) (N-glycosyl-oligosaccharide-glycoprotein N-acetylglucosaminyltransferase IVa) (GlcNAc-T IVa) (GnT-IVa) (N-acetylglucosaminyltransferase IVa) (UDP-N-acetylglucosamine: alpha-1,3-D-mannoside beta-1,4-N-acetylglucosaminyltransferase IVa) [Cleaved into: Alpha-1,3-mannosyl-glycoprotein 4-beta-N-acetylglucosaminyltr…
MGST1	1					1				P10620	Microsomal glutathione S-transferase 1 (Microsomal GST-1) (EC 2.5.1.18) (Microsomal GST-I)
MIC1		1				1				Q96DM3	Regulator of MON1-CCZ1 complex (Colon cancer-associated protein Mic1) (Mic-1) (WD repeat-containing protein 98)
MILR1	1	1				2				Q7Z6M3	Allergin-1 (Allergy inhibitory receptor 1) (Mast cell antigen 32) (MCA-32) (Mast cell immunoglobulin-like receptor 1)
MIOS	1	1				2	1	GATOR Complex	Associated	Q9NXC5	GATOR2 complex protein MIOS (Missing oocyte meiosis regulator homolog)
MiTF						0	1	Transcription Regulators	Associated	O75030	Microphthalmia-associated transcription factor (Class E basic helix-loop-helix protein 32) (bHLHe32)
MLC1	1	1				2				Q15049	Membrane protein MLC1 (Megalencephalic leukoencephalopathy with subcortical cysts protein 1)
MLST8			1	1		2	1	mTOR Complex 1	Associated	Q9BVC4	Target of rapamycin complex subunit LST8 (TORC subunit LST8) (G protein beta subunit-like) (Gable) (Protein GbetaL) (Mammalian lethal with SEC13 protein 8) (mLST8)
MMD	1		1	1		3				Q15546	Monocyte to macrophage differentiation factor (Progestin and adipoQ receptor family member 11) (Progestin and adipoQ receptor family member XI)
MMP13		1				1				P45452	Collagenase 3 (EC 3.4.24.-) (Matrix metalloproteinase-13) (MMP-13)
MNDA	1					1				P41218	Myeloid cell nuclear differentiation antigen
MON1A			1	1		2				Q86VX9	Vacuolar fusion protein MON1 homolog A
MPO	1	1				2				P05164	Myeloperoxidase (MPO) (EC 1.11.2.2) [Cleaved into: Myeloperoxidase; 89 kDa myeloperoxidase; 84 kDa myeloperoxidase; Myeloperoxidase light chain; Myeloperoxidase heavy chain]
MPZ	1	1				2				P25189	Myelin protein P0 (Myelin peripheral protein) (MPP) (Myelin protein zero)
MREG			1	1		2	1	Membrane and Membrane-Associated Proteins	Transmembrane	Q8N565	Melanoregulin (Dilute suppressor protein homolog)
MRGPRX2	1					1				Q96LB1	Mas-related G-protein coupled receptor member X2
MT1		1				1				P02802	Metallothionein-1 (MT-1) (Metallothionein-I) (MT-I)
MT1X	1					1				P80297	Metallothionein-1X (MT-1X) (Metallothionein-IX) (MT-IX)
MTOR	1	1	1	1		4	1	mTOR Complex 1	Associated	P42345	Serine/threonine-protein kinase mTOR (EC 2.7.11.1) (FK506-binding protein 12-rapamycin complex-associated protein 1) (FKBP12-rapamycin complex-associated protein) (Mammalian target of rapamycin) (mTOR) (Mechanistic target of rapamycin) (Rapamycin and FKBP12 target 1) (Rapamycin target protein 1) (Tyrosine-protein kinase mTOR) (EC 2.7.10.2)
MYC						0	1	Transcription Regulators	Associated	P01106	Myc proto-oncogene protein (Class E basic helix-loop-helix protein 39) (bHLHe39) (Proto-oncogene c-Myc) (Transcription factor p64)
MYLPF	1					1				Q96A32	Myosin regulatory light chain 11 (Fast skeletal myosin light chain 2) (MLC2B) (Myosin light chain 11) (Myosin regulatory light chain 2, skeletal muscle isoform)
MYO5A	1	1				2				Q9Y4I1	Unconventional myosin-Va (Dilute myosin heavy chain, non-muscle) (Myosin heavy chain 12) (Myosin-12) (Myoxin)
MYO6	1					1				Q9UM54	Unconventional myosin-VI (Unconventional myosin-6)
MYO7A	1	1				2				Q13402	Unconventional myosin-VIIa
NAAA	1	1	1	1		4	1	Lipid Metabolism	Associated	Q02083	N-acylethanolamine-hydrolyzing acid amidase (EC 3.5.1.60) (Acid ceramidase-like protein) (Acylsphingosine deacylase NAAA) (EC 3.5.1.23) (N-acylsphingosine amidohydrolase-like) (ASAH-like protein) [Cleaved into: N-acylethanolamine-hydrolyzing acid amidase subunit alpha; N-acylethanolamine-hydrolyzing acid amidase subunit beta]
NAGA	1	1				2	1	Hydrolysis of Glycosidic Bonds	Luminal	P17050	Alpha-N-acetylgalactosaminidase (EC 3.2.1.49) (Alpha-galactosidase B)
NAGLU	1		1			2	1	Hydrolysis of Glycosidic Bonds	Luminal	P54802	Alpha-N-acetylglucosaminidase (EC 3.2.1.50) (N-acetyl-alpha-glucosaminidase) (NAG) [Cleaved into: Alpha-N-acetylglucosaminidase 82 kDa form; Alpha-N-acetylglucosaminidase 77 kDa form]
NAPG	1					1				Q99747	Gamma-soluble NSF attachment protein (SNAP-gamma) (N-ethylmaleimide-sensitive factor attachment protein gamma)
NAPRT	1					1				Q6XQN6	Nicotinate phosphoribosyltransferase (NAPRTase) (EC 6.3.4.21) (FHA-HIT-interacting protein) (Nicotinate phosphoribosyltransferase domain-containing protein 1)
NAPSA	1	1				2				O96009	Napsin-A (EC 3.4.23.-) (Aspartyl protease 4) (ASP4) (Asp 4) (Napsin-1) (TA01/TA02)
NBR1	1	1	1	1		4	1	Autophagy	Associated	Q14596	Next to BRCA1 gene 1 protein (Cell migration-inducing gene 19 protein) (Membrane component chromosome 17 surface marker 2) (Neighbor of BRCA1 gene 1 protein) (Protein 1A1-3B)
NCAN	1					1				O14594	Neurocan core protein (Chondroitin sulfate proteoglycan 3)
NCF1	1					1				P14598	Neutrophil cytosol factor 1 (NCF-1) (47 kDa autosomal chronic granulomatous disease protein) (47 kDa neutrophil oxidase factor) (NCF-47K) (Neutrophil NADPH oxidase factor 1) (Nox organizer 2) (Nox-organizing protein 2) (SH3 and PX domain-containing protein 1A) (p47-phox)
NCF2	1					1				P19878	Neutrophil cytosol factor 2 (NCF-2) (67 kDa neutrophil oxidase factor) (NADPH oxidase activator 2) (Neutrophil NADPH oxidase factor 2) (p67-phox)
NCF4	1					1				Q15080	Neutrophil cytosol factor 4 (NCF-4) (Neutrophil NADPH oxidase factor 4) (SH3 and PX domain-containing protein 4) (p40-phox) (p40phox)
NCOA4	1	1				2				Q13772	Nuclear receptor coactivator 4 (NCoA-4) (Androgen receptor coactivator 70 kDa protein) (70 kDa AR-activator) (70 kDa androgen receptor coactivator) (Androgen receptor-associated protein of 70 kDa) (Ferritin cargo receptor NCOA4) (Ret-activating protein ELE1)
NCSTN	1	1				2	1	Proteases	Luminal	Q92542	Nicastrin
NDUFC2	1					1				O95298	NADH dehydrogenase [ubiquinone] 1 subunit C2 (Complex I-B14.5b) (CI-B14.5b) (Human lung cancer oncogene 1 protein) (HLC-1) (NADH-ubiquinone oxidoreductase subunit B14.5b)
NEDD4			1	1		2	1	Ubiquitination	Associated	P46934	E3 ubiquitin-protein ligase NEDD4 (EC 2.3.2.26) (Cell proliferation-inducing gene 53 protein) (HECT-type E3 ubiquitin transferase NEDD4) (Neural precursor cell expressed developmentally down-regulated protein 4) (NEDD-4)
NEU1	1	1	1	1		4	1	Hydrolysis of Glycosidic Bonds	Luminal	Q99519	Sialidase-1 (EC 3.2.1.18) (Acetylneuraminyl hydrolase) (G9 sialidase) (Lysosomal sialidase) (N-acetyl-alpha-neuraminidase 1)
NEU3			1	1		2	1	Hydrolysis of Glycosidic Bonds	Luminal	Q9UQ49	Sialidase-3 (EC 3.2.1.18) (Ganglioside sialidasedis) (Membrane sialidase) (N-acetyl-alpha-neuraminidase 3)
NEU4	1		1	1		3	1	Hydrolysis of Glycosidic Bonds	Luminal	Q8WWR8	Sialidase-4 (EC 3.2.1.18) (N-acetyl-alpha-neuraminidase 4)
NFAM1	1					1				Q8NET5	NFAT activation molecule 1 (Calcineurin/NFAT-activating ITAM-containing protein) (NFAT-activating protein with ITAM motif 1)
NHLRC3	1					1				Q5JS37	NHL repeat-containing protein 3
NINL			1	1		2				Q9Y2I6	Ninein-like protein
NOS1		1				1				P29475	Nitric oxide synthase 1 (EC 1.14.13.39) (Constitutive NOS) (NC-NOS) (NOS type I) (Neuronal NOS) (N-NOS) (nNOS) (Nitric oxide synthase, brain) (bNOS) (Peptidyl-cysteine S-nitrosylase NOS1)
NPC1	1	1	1	1		4	1	Transporters, Channels, and Exchangers	Transmembrane	O15118	NPC intracellular cholesterol transporter 1 (Niemann-Pick C1 protein)
NPC2	1	1	1	1		4	1	Lipid Metabolism	Associated	P61916	NPC intracellular cholesterol transporter 2 (Epididymal secretory protein E1) (Human epididymis-specific protein 1) (He1) (Niemann-Pick disease type C2 protein)
NPPA	1	1				2				P01160	Natriuretic peptides A (Atrial natriuretic factor prohormone) (proANF) (Atrial natriuretic peptide prohormone) (preproANP) (proANP) (Atriopeptigen) (Cardiodilatin) (CDD) (preproCDD-ANF) [Cleaved into: Long-acting natriuretic peptide (LANP) (Long-acting natriuretic hormone) (LANH) (Pro atrial natriuretic factor 1-30) (proANF 1-30) (Pro atrial natriuretic peptide 1-30) (proANP 1-30); Vessel dilator…
NPRL2	1	1	1	1		4	1	GATOR Complex	Associated	Q8WTW4	GATOR1 complex protein NPRL2 (Gene 21 protein) (G21 protein) (Nitrogen permease regulator 2-like protein) (NPR2-like protein) (Tumor suppressor candidate 4)
NPRL3	1	1	1	1		4	1	GATOR Complex	Associated	Q12980	GATOR1 complex protein NPRL3 (-14 gene protein) (Alpha-globin regulatory element-containing gene protein) (Nitrogen permease regulator 3-like protein) (Protein CGTHBA)
NR4A3	1					1				Q92570	Nuclear receptor subfamily 4 group A member 3 (Mitogen-induced nuclear orphan receptor) (Neuron-derived orphan receptor 1) (Nuclear hormone receptor NOR-1) (Translocated in extraskeletal chondrosarcoma)
NSF	1					1				P46459	Vesicle-fusing ATPase (EC 3.6.4.6) (N-ethylmaleimide-sensitive fusion protein) (NEM-sensitive fusion protein) (Vesicular-fusion protein NSF)
NSG1	1	1	1	1		4				P42857	Neuronal vesicle trafficking-associated protein 1 (Neuron-enriched endosomal protein of 21 kDa) (Neuron-specific protein family member 1)
NSG2	1	1	1	1		4				Q9Y328	Neuronal vesicle trafficking-associated protein 2 (Neuron-specific protein family member 2) (Protein p19) (Hmp19)
OCA2	1	1				2				Q04671	P protein (Melanocyte-specific transporter protein) (Pink-eyed dilution protein homolog)
OGN	1					1				P20774	Mimecan (Osteoglycin) (Osteoinductive factor) (OIF)
OMD	1					1				Q99983	Osteomodulin (Keratan sulfate proteoglycan osteomodulin) (KSPG osteomodulin) (Osteoadherin) (OSAD)
ORM2	1					1				P19652	Alpha-1-acid glycoprotein 2 (AGP 2) (Orosomucoid-2) (OMD 2)
OSBPL1A			1	1		2	1	Cholesterol Homeostasis	Associated	Q9BXW6	Oxysterol-binding protein-related protein 1 (ORP-1) (OSBP-related protein 1)
OSBPL5			1	1		2				Q9H0X9	Oxysterol-binding protein-related protein 5 (ORP-5) (OSBP-related protein 5) (Oxysterol-binding protein homolog 1)
OSTM1	1	1	1	1		4	1	Membrane and Membrane-Associated Proteins	Transmembrane	Q86WC4	Osteopetrosis-associated transmembrane protein 1 (Chloride channel 7 beta subunit)
P2RX4	1					1				Q99571	P2X purinoceptor 4 (P2X4) (ATP receptor) (Purinergic receptor)
P2RY2		1				1				P41231	P2Y purinoceptor 2 (P2Y2) (ATP receptor) (P2U purinoceptor 1) (P2U1) (P2U receptor 1) (Purinergic receptor)
PA2G4	1					1				Q9UQ80	Proliferation-associated protein 2G4 (Cell cycle protein p38-2G4 homolog) (hG4-1) (ErbB3-binding protein 1)
PACS2						0				Q86VP3	Phosphofurin acidic cluster sorting protein 2 (PACS-2) (PACS1-like protein)
PADI2	1					1				Q9Y2J8	Protein-arginine deiminase type-2 (EC 3.5.3.15) (PAD-H19) (Peptidylarginine deiminase II) (Protein-arginine deiminase type II)
PAX2	1	1				2				Q02962	Paired box protein Pax-2
PCSK9	1	1	1	1		4	1	Cholesterol Homeostasis	Associated	Q8NBP7	Proprotein convertase subtilisin/kexin type 9 (EC 3.4.21.-) (Neural apoptosis-regulated convertase 1) (NARC-1) (Proprotein convertase 9) (PC9) (Subtilisin/kexin-like protease PC9)
PCYOX1	1	1	1	1		4	1	Lipid Metabolism	Associated	Q9UHG3	Prenylcysteine oxidase 1 (EC 1.8.3.5) (Prenylcysteine lyase)
PDGFRB	1	1	1	1		4				P09619	Platelet-derived growth factor receptor beta (PDGF-R-beta) (PDGFR-beta) (EC 2.7.10.1) (Beta platelet-derived growth factor receptor) (Beta-type platelet-derived growth factor receptor) (CD140 antigen-like family member B) (Platelet-derived growth factor receptor 1) (PDGFR-1) (CD antigen CD140b)
PEBP4	1	1				2				Q96S96	Phosphatidylethanolamine-binding protein 4 (PEBP-4) (hPEBP4) (Protein cousin-of-RKIP 1)
PGCP						0				Q9Y646	Carboxypeptidase Q (EC 3.4.17.-) (Lysosomal dipeptidase) (Plasma glutamate carboxypeptidase)
PHETA1			1	1		2				Q8N4B1	Sesquipedalian-1 (Ses1) (27 kDa inositol polyphosphate phosphatase-interacting protein A) (IPIP27A) (PH domain-containing endocytic trafficking adaptor 1)
PHETA2			1	1		2				Q6ICB4	Sesquipedalian-2 (Ses2) (27 kDa inositol polyphosphate phosphatase interacting protein B) (IPIP27B) (PH domain-containing endocytic trafficking adaptor 2)
PI4K2A	1	1			1	3	1	Lysosomal Repair	Associated	Q9BTU6	Phosphatidylinositol 4-kinase type 2-alpha (EC 2.7.1.67) (Phosphatidylinositol 4-kinase type II-alpha)
PIGR	1					1				P01833	Polymeric immunoglobulin receptor (PIgR) (Poly-Ig receptor) (Hepatocellular carcinoma-associated protein TB6) [Cleaved into: Secretory component]
PIK3C3	1	1	1	1		4				Q8NEB9	Phosphatidylinositol 3-kinase catalytic subunit type 3 (PI3-kinase type 3) (PI3K type 3) (PtdIns-3-kinase type 3) (EC 2.7.1.137) (Phosphatidylinositol 3-kinase p100 subunit) (Phosphoinositide-3-kinase class 3) (hVps34)
PIK3CD	1					1				O00329	Phosphatidylinositol 4,5-bisphosphate 3-kinase catalytic subunit delta isoform (PI3-kinase subunit delta) (PI3K-delta) (PI3Kdelta) (PtdIns-3-kinase subunit delta) (EC 2.7.1.137) (EC 2.7.1.153) (Phosphatidylinositol 4,5-bisphosphate 3-kinase 110 kDa catalytic subunit delta) (PtdIns-3-kinase subunit p110-delta) (p110delta)
PIK3CG	1					1				P48736	Phosphatidylinositol 4,5-bisphosphate 3-kinase catalytic subunit gamma isoform (PI3-kinase subunit gamma) (PI3K-gamma) (PI3Kgamma) (PtdIns-3-kinase subunit gamma) (EC 2.7.1.137) (EC 2.7.1.153) (EC 2.7.1.154) (Phosphatidylinositol 4,5-bisphosphate 3-kinase 110 kDa catalytic subunit gamma) (PtdIns-3-kinase subunit p110-gamma) (p110gamma) (Phosphoinositide-3-kinase catalytic gamma polypeptide) (Seri…
PLA2G10			1	1		2				O15496	Group 10 secretory phospholipase A2 (EC 3.1.1.4) (Group X secretory phospholipase A2) (GX sPLA2) (sPLA2-X) (Phosphatidylcholine 2-acylhydrolase 10)
PLA2G15	1	1	1	1		4	1	Lipases	Luminal	Q8NCC3	Lysosomal phospholipase A and acyltransferase (EC 2.3.1.-) (EC 3.1.1.32) (EC 3.1.1.4) (1-O-acylceramide synthase) (ACS) (LCAT-like lysophospholipase) (LLPL) (EC 3.1.1.5) (Lysophospholipase 3) (Lysosomal phospholipase A2) (LPLA2) (Phospholipase A2 group XV) (PLA2G15)
PLA2G3	1					1				Q9NZ20	Group 3 secretory phospholipase A2 (EC 3.1.1.4) (Group III secretory phospholipase A2) (GIII sPLA2) (sPLA2-III) (Phosphatidylcholine 2-acylhydrolase 3)
PLA2G4E	1	1				2				Q3MJ16	Cytosolic phospholipase A2 epsilon (cPLA2-epsilon) (EC 3.1.1.4) (Calcium-dependent N-acyltransferase) (Phospholipase A2 group IVE)
PLA2G4F	1	1				2				Q68DD2	Cytosolic phospholipase A2 zeta (cPLA2-zeta) (EC 3.1.1.4) (Phospholipase A2 group IVF)
PLAA			1	1		2				Q9Y263	Phospholipase A-2-activating protein (PLA2P) (PLAP)
PLAC8	1					1				Q9UHV8	Galactoside-binding soluble lectin 13 (Galectin-13) (Gal-13) (Placental tissue protein 13) (PP13) (Placental protein 13)
PLBD1	1	1				2	1	Proteases	Luminal	Q6P4A8	Phospholipase B-like 1 (EC 3.1.1.-) (LAMA-like protein 1) (Lamina ancestor homolog 1) (Phospholipase B domain-containing protein 1) [Cleaved into: Phospholipase B-like 1 chain A; Phospholipase B-like 1 chain B; Phospholipase B-like 1 chain C]
PLBD2	1	1				2	1	Lipases	Luminal	Q8NHP8	Putative phospholipase B-like 2 (EC 3.1.1.-) (76 kDa protein) (p76) (LAMA-like protein 2) (Lamina ancestor homolog 2) (Phospholipase B domain-containing protein 2) [Cleaved into: Putative phospholipase B-like 2 32 kDa form; Putative phospholipase B-like 2 45 kDa form]
PLD1	1					1				Q13393	Phospholipase D1 (PLD 1) (hPLD1) (EC 3.1.4.4) (Choline phosphatase 1) (Phosphatidylcholine-hydrolyzing phospholipase D1)
PLD3	1	1	1	1	1	5	1	Bis(monoacylglycero)phosphate synthase	Luminal	Q8IV08	5'-3' exonuclease PLD3 (EC 3.1.16.1) ((S,S)-bis(monoacylglycero)phosphate synthase PLD3) (EC 3.1.4.-) (HindIII K4L homolog) (Hu-K4) (Phospholipase D3)
PLD4	1	1	1	1	1		1	Bis(monoacylglycero)phosphate synthase	Luminal	Q96BZ4	5'-3' exonuclease PLD4 (EC 3.1.16.1) ((S,S)-bis(monoacylglycero)phosphate synthase PLD4) (EC 3.1.4.-) (Phospholipase D family member 4) (Phospholipase D4)
PLEKHF1	1	1	1	1		4				Q96S99	Pleckstrin homology domain-containing family F member 1 (PH domain-containing family F member 1) (Lysosome-associated apoptosis-inducing protein containing PH and FYVE domains) (Apoptosis-inducing protein) (PH and FYVE domain-containing protein 1) (Phafin-1) (Zinc finger FYVE domain-containing protein 15)
PLEKHM1	1	1	1	1		4	1	Autophagy	Associated	Q9Y4G2	Pleckstrin homology domain-containing family M member 1 (PH domain-containing family M member 1) (162 kDa adapter protein) (AP162)
PLEKHM2			1	1		2	1	Lysosomal Positioning	Associated	Q8IWE5	Pleckstrin homology domain-containing family M member 2 (PH domain-containing family M member 2) (Salmonella-induced filaments A and kinesin-interacting protein) (SifA and kinesin-interacting protein)
PNPLA7	1	1				2				Q6ZV29	Patatin-like phospholipase domain-containing protein 7 (EC 3.1.1.-) (EC 3.1.1.5)
PON2	1	1				2				Q15165	Serum paraoxonase/arylesterase 2 (PON 2) (EC 3.1.1.2) (EC 3.1.1.81) (Aromatic esterase 2) (A-esterase 2) (Serum aryldialkylphosphatase 2)
PPT1	1	1	1	1		4	1	Protein palmithoyl thioesterases	Luminal	P50897	Palmitoyl-protein thioesterase 1 (PPT-1) (EC 3.1.2.2) (EC 3.1.2.22) (Palmitoyl-protein hydrolase 1)
PPT2	1	1				2	1	Protein palmithoyl thioesterases	Luminal	Q9UMR5	Lysosomal thioesterase PPT2 (PPT-2) (EC 3.1.2.2) (Palmitoyl-protein thioesterase 2) (S-thioesterase G14)
PQLC2			1	1	1	3	1	Transporters, Channels, and Exchangers	Transmembrane	Q6ZP29	Lysosomal amino acid transporter 1 homolog (PQ-loop repeat-containing protein 2) (Solute carrier family 66 member 1)
PRCP	1	1	1	1		4	1	Proteases	Luminal	P42785	Lysosomal Pro-X carboxypeptidase (EC 3.4.16.2) (Angiotensinase C) (Lysosomal carboxypeptidase C) (Proline carboxypeptidase) (Prolylcarboxypeptidase) (PRCP)
PRDX6	1	1	1	1		4	1	Reductases	Luminal	P30041	Peroxiredoxin-6 (EC 1.11.1.27) (1-Cys peroxiredoxin) (1-Cys PRX) (24 kDa protein) (Acidic calcium-independent phospholipase A2) (aiPLA2) (EC 3.1.1.4) (Antioxidant protein 2) (Glutathione-dependent peroxiredoxin) (Liver 2D page spot 40) (Lysophosphatidylcholine acyltransferase 5) (LPC acyltransferase 5) (LPCAT-5) (Lyso-PC acyltransferase 5) (EC 2.3.1.23) (Non-selenium glutathione peroxidase) (NSGP…
PRELP	1					1				P51888	Prolargin (Proline-arginine-rich end leucine-rich repeat protein)
PRF1	1	1	1	1		4				P14222	Perforin-1 (P1) (Cytolysin) (Lymphocyte pore-forming protein) (PFP)
PRKCD	1					1				Q05655	Protein kinase C delta type (EC 2.7.11.13) (Tyrosine-protein kinase PRKCD) (EC 2.7.10.2) (nPKC-delta) [Cleaved into: Protein kinase C delta type regulatory subunit; Protein kinase C delta type catalytic subunit (Sphingosine-dependent protein kinase-1) (SDK1)]
PRSS16	1	1				2				Q9NQE7	Thymus-specific serine protease (EC 3.4.-.-) (Serine protease 16)
PRSS2	1					1				P07478	Trypsin-2 (EC 3.4.21.4) (Anionic trypsinogen) (Serine protease 2) (Trypsin II)
PRSS57	1	1				2				Q6UWY2	Serine protease 57 (EC 3.4.21.-) (Neutrophil serine protease 4) (NSP4) (Serine protease 1-like protein 1)
PRTN3	1	1				2				P24158	Myeloblastin (EC 3.4.21.76) (AGP7) (C-ANCA antigen) (Leukocyte proteinase 3) (PR-3) (PR3) (Neutrophil proteinase 4) (NP-4) (P29) (Wegener autoantigen)
PSAP	1	1	1	1		4	1	Lipid Metabolism	Associated	P07602	Prosaposin (Proactivator polypeptide) [Cleaved into: Saposin-A (Protein A); Saposin-B-Val; Saposin-B (Cerebroside sulfate activator) (CSAct) (Dispersin) (Sphingolipid activator protein 1) (SAP-1) (Sulfatide/GM1 activator); Saposin-C (A1 activator) (Co-beta-glucosidase) (Glucosylceramidase activator) (Sphingolipid activator protein 2) (SAP-2); Saposin-D (Component C) (Protein C)]
PSAPL1	1	1				2				Q6NUJ1	Proactivator polypeptide-like 1 [Cleaved into: Saposin A-like; Saposin B-Val-like; Saposin B-like; Saposin C-like; Saposin D-like]
PSEN1	1	1				2				P49768	Presenilin-1 (PS-1) (EC 3.4.23.-) (Protein S182) [Cleaved into: Presenilin-1 NTF subunit; Presenilin-1 CTF subunit; Presenilin-1 CTF12 (PS1-CTF12)]
PSMD1	1					1				Q99460	26S proteasome non-ATPase regulatory subunit 1 (26S proteasome regulatory subunit RPN2) (26S proteasome regulatory subunit S1) (26S proteasome subunit p112)
PTGES2	1					1				Q9H7Z7	Prostaglandin E synthase 2 (EC 5.3.99.3) (Membrane-associated prostaglandin E synthase-2) (mPGE synthase-2) (Microsomal prostaglandin E synthase 2) (mPGES-2) (Prostaglandin-H(2) E-isomerase) [Cleaved into: Prostaglandin E synthase 2 truncated form]
PTTG1IP						0				P53801	Pituitary tumor-transforming gene 1 protein-interacting protein (Pituitary tumor-transforming gene protein-binding factor) (PBF) (PTTG-binding factor)
PYCARD	1					1				Q9ULZ3	Apoptosis-associated speck-like protein containing a CARD (hASC) (Caspase recruitment domain-containing protein 5) (PYD and CARD domain-containing protein) (Target of methylation-induced silencing 1)
PYGB	1					1	1	Hydrolysis of Glycosidic Bonds	Luminal	P11216	Glycogen phosphorylase, brain form (EC 2.4.1.1)
RAB12	1	1	1	1		4	1	Rab GTPases	Associated	Q6IQ22	Ras-related protein Rab-12 (EC 3.6.5.2)
RAB14	1	1				2	1	Rab GTPases	Associated	P61106	Ras-related protein Rab-14 (EC 3.6.5.2)
RAB20			1	1		2				Q9NX57	Ras-related protein Rab-20 (EC 3.6.5.2)
RAB23			1	1		2	1	Rab GTPases	Associated	Q9ULC3	Ras-related protein Rab-23 (EC 3.6.5.2)
RAB27A	1	1	1	1		4				P51159	Ras-related protein Rab-27A (Rab-27) (EC 3.6.5.2) (GTP-binding protein Ram)
RAB29			1	1		2				O14966	Ras-related protein Rab-7L1 (Rab-7-like protein 1) (Ras-related protein Rab-29)
RAB2A	1					1	1	Rab GTPases	Associated	P61019	Ras-related protein Rab-2A (EC 3.6.5.2)
RAB34			1	1		2	1	Rab GTPases	Associated	P0DI83	Ras-related protein Rab-34, isoform NARR (Nine amino-acid residue-repeats)
RAB37	1					1				Q96AX2	Ras-related protein Rab-37 (EC 3.6.5.2)
RAB38	1	1				2				P57729	Ras-related protein Rab-38 (EC 3.6.5.2) (Melanoma antigen NY-MEL-1)
RAB39A	1	1	1	1		4	1	Rab GTPases	Associated	Q14964	Ras-related protein Rab-39A (Rab-39) (EC 3.6.5.2)
RAB3A			1	1		2	1	Rab GTPases	Associated	P20336	Ras-related protein Rab-3A (EC 3.6.5.2)
RAB3D	1					1	1	Rab GTPases	Associated	O95716	Ras-related protein Rab-3D (EC 3.6.5.2)
RAB44	1					1				Q7Z6P3	Ras-related protein Rab-44
RAB5C	1					1				P51148	Ras-related protein Rab-5C (EC 3.6.5.2) (L1880) (RAB5L)
RAB7A	1	1	1	1		4	1	Rab GTPases	Associated	P51149	Ras-related protein Rab-7a (EC 3.6.5.2)
RAB7B	1	1				2				Q96AH8	Ras-related protein Rab-7b
RAB9A	1	1				2	1	Rab GTPases	Associated	P51151	Ras-related protein Rab-9A (EC 3.6.5.2)
RAMP2	1					1				O60895	Receptor activity-modifying protein 2 (Calcitonin-receptor-like receptor activity-modifying protein 2) (CRLR activity-modifying protein 2)
RAMP3	1	1				2				O60896	Receptor activity-modifying protein 3 (Calcitonin-receptor-like receptor activity-modifying protein 3) (CRLR activity-modifying protein 3)
RAP1B	1					1				P61224	Ras-related protein Rap-1b (EC 3.6.5.2) (GTP-binding protein smg p21B)
RASGRP1	1					1				O95267	RAS guanyl-releasing protein 1 (Calcium and DAG-regulated guanine nucleotide exchange factor II) (CalDAG-GEFII) (Ras guanyl-releasing protein)
RBSN						0				Q9H1K0	Rabenosyn-5 (110 kDa protein) (FYVE finger-containing Rab5 effector protein rabenosyn-5) (RAB effector RBSN) (Zinc finger FYVE domain-containing protein 20)
RDH14	1					1				Q9HBH5	Retinol dehydrogenase 14 (EC 1.1.1.300) (Alcohol dehydrogenase PAN2) (Short chain dehydrogenase/reductase family 7C member 4)
REN1						0				P06281	Renin-1 (EC 3.4.23.15) (Angiotensinogenase) (Kidney renin)
RETN	1					1				Q9HD89	Resistin (Adipose tissue-specific secretory factor) (ADSF) (C/EBP-epsilon-regulated myeloid-specific secreted cysteine-rich protein) (Cysteine-rich secreted protein A12-alpha-like 2) (Cysteine-rich secreted protein FIZZ3)
RETREG1			1	1		2				Q9H6L5	Reticulophagy regulator 1 (Reticulophagy receptor 1)
RHEB	1					1	1	mTOR Complex 1-Associated	Associated	Q15382	GTP-binding protein Rheb (EC 3.6.5.-) (Ras homolog enriched in brain)
RHOB			1	1		2				P62745	Rho-related GTP-binding protein RhoB (Rho cDNA clone 6) (h6)
RILP	1	1	1	1	1	5	1	Lysosomal Positioning	Associated	Q96MT3	Prickle-like protein 1 (REST/NRSF-interacting LIM domain protein 1)
RMC1	1		1	1		3				Q96DM3	Regulator of MON1-CCZ1 complex (Colon cancer-associated protein Mic1) (Mic-1) (WD repeat-containing protein 98)
RNASE2	1	1	1	1		4				P10153	Non-secretory ribonuclease (EC 4.6.1.18) (Eosinophil-derived neurotoxin) (RNase UpI-2) (Ribonuclease 2) (RNase 2) (Ribonuclease US)
RNASE3	1					1				P12724	Eosinophil cationic protein (ECP) (EC 3.1.27.-) (Ribonuclease 3) (RNase 3)
RNASE6	1	1	1	1		4				Q93091	Ribonuclease K6 (RNase K6) (EC 3.1.27.-)
RNASET2	1	1	1	1		4	1	Nucleases	Luminal	O00584	Ribonuclease T2 (EC 4.6.1.19) (Ribonuclease 6)
RNF115			1	1		2				Q9Y4L5	E3 ubiquitin-protein ligase RNF115 (EC 2.3.2.27) (RING finger protein 115) (RING-type E3 ubiquitin transferase RNF115) (Rab7-interacting RING finger protein) (Rabring 7) (Zinc finger protein 364)
RNF13	1	1	1	1		4	1	Ubiquitination	Associated	O43567	E3 ubiquitin-protein ligase RNF13 (EC 2.3.2.27) (RING finger protein 13)
RNF152	1	1				2				Q8N8N0	E3 ubiquitin-protein ligase RNF152 (EC 2.3.2.27) (RING finger protein 152) (RING-type E3 ubiquitin transferase RNF152)
RNF183			1	1		2				Q96D59	E3 ubiquitin-protein ligase RNF183 (EC 2.3.2.27)
RNF19B	1	1				2				Q6ZMZ0	E3 ubiquitin-protein ligase RNF19B (EC 2.3.2.31) (IBR domain-containing protein 3) (Natural killer lytic-associated molecule) (RING finger protein 19B)
RPTOR	1	1	1	1		4	1	mTOR Complex 1	Associated	Q8N122	Regulatory-associated protein of mTOR (Raptor) (p150 target of rapamycin (TOR)-scaffold protein)
RRAGA	1	1	1	1		4	1	mTOR Complex 1-Associated	Associated	Q7L523	Ras-related GTP-binding protein A (Rag A) (RagA) (EC 3.6.5.-) (Adenovirus E3 14.7 kDa-interacting protein 1) (FIP-1)
RRAGB	1	1	1	1		4	1	mTOR Complex 1-Associated	Associated	Q5VZM2	Ras-related GTP-binding protein B (Rag B) (RagB) (EC 3.6.5.-)
RRAGC	1	1	1	1		4	1	mTOR Complex 1-Associated	Associated	Q9HB90	Ras-related GTP-binding protein C (Rag C) (RagC) (EC 3.6.5.-) (GTPase-interacting protein 2) (TIB929)
RRAGD	1	1	1	1		4	1	mTOR Complex 1-Associated	Associated	Q9NQL2	Ras-related GTP-binding protein D (Rag D) (RagD) (EC 3.6.5.-)
RUBCN	1	1	1	1		4				Q92622	Run domain Beclin-1-interacting and cysteine-rich domain-containing protein (Rubicon) (Beclin-1 associated RUN domain containing protein) (Baron)
RUBCNL			1	1		2				Q9H714	Protein associated with UVRAG as autophagy enhancer (Pacer) (Protein Rubicon-like)
RUFY3			1	1	1		1	Lysosomal Positioning	Associated	Q7L099	Protein RUFY3 (RUN and FYVE domain-containing protein 3) (Rap2-interacting protein x) (RIPx) (Single axon-regulated protein) (Singar)
RUFY4			1	1	1	3	1	Lysosomal Positioning	Associated	Q6ZNE9	RUN and FYVE domain-containing protein 4
S100A13	1					1				Q99584	Protein S100-A13 (S100 calcium-binding protein A13)
S100A7	1					1				P31151	Protein S100-A7 (Psoriasin) (S100 calcium-binding protein A7)
S100A8			1	1		2				P05109	Protein S100-A8 (Calgranulin-A) (Calprotectin L1L subunit) (Cystic fibrosis antigen) (CFAG) (Leukocyte L1 complex light chain) (Migration inhibitory factor-related protein 8) (MRP-8) (p8) (S100 calcium-binding protein A8) (Urinary stone protein band A)
S100A9			1	1		2				P06702	Protein S100-A9 (Calgranulin-B) (Calprotectin L1H subunit) (Leukocyte L1 complex heavy chain) (Migration inhibitory factor-related protein 14) (MRP-14) (p14) (S100 calcium-binding protein A9)
SCARB1	1					1				Q8WTV0	Scavenger receptor class B member 1 (SRB1) (CD36 and LIMPII analogous 1) (CLA-1) (CD36 antigen-like 1) (Collagen type I receptor, thrombospondin receptor-like 1) (SR-BI) (CD antigen CD36)
SCARB2	1	1	1	1		4	1	Transporters, Channels, and Exchangers	Transmembrane	Q14108	Lysosome membrane protein 2 (85 kDa lysosomal membrane sialoglycoprotein) (LGP85) (CD36 antigen-like 2) (Lysosome membrane protein II) (LIMP II) (Scavenger receptor class B member 2) (CD antigen CD36)
SCPEP1						0				Q9HB40	Retinoid-inducible serine carboxypeptidase (EC 3.4.16.-) (Serine carboxypeptidase 1)
SDC1	1					1				P18827	Syndecan-1 (SYND1) (CD antigen CD138)
SDC2	1					1				P34741	Syndecan-2 (SYND2) (Fibroglycan) (Heparan sulfate proteoglycan core protein) (HSPG) (CD antigen CD362)
SDC3	1					1				O75056	Syndecan-3 (SYND3)
SDC4	1					1				P31431	Syndecan-4 (SYND4) (Amphiglycan) (Ryudocan core protein)
SDCBP	1					1				O00560	Syntenin-1 (Melanoma differentiation-associated protein 9) (MDA-9) (Pro-TGF-alpha cytoplasmic domain-interacting protein 18) (TACIP18) (Scaffold protein Pbp1) (Syndecan-binding protein 1)
SEC13	1	1	1	1		4	1	GATOR Complex	Associated	P55735	Protein SEC13 homolog (GATOR2 complex protein SEC13) (SEC13-like protein 1) (SEC13-related protein)
SEH1L	1	1	1	1		4	1	GATOR Complex	Associated	Q96EE3	Nucleoporin SEH1 (GATOR2 complex protein SEH1) (Nup107-160 subcomplex subunit SEH1) (SEC13-like protein)
SERINC2						0				Q96SA4	Serine incorporator 2 (Tumor differentially expressed protein 2-like)
SERPINA3	1					1				P01011	Alpha-1-antichymotrypsin (ACT) (Cell growth-inhibiting gene 24/25 protein) (Serpin A3) [Cleaved into: Alpha-1-antichymotrypsin His-Pro-less]
SERPINB13	1					1				Q9UIV8	Serpin B13 (HaCaT UV-repressible serpin) (Hurpin) (Headpin) (Peptidase inhibitor 13) (PI-13) (Proteinase inhibitor 13)
SERPINB3	1					1				P29508	Serpin B3 (Protein T4-A) (Squamous cell carcinoma antigen 1) (SCCA-1)
SFTPB	1	1				2				P07988	Pulmonary surfactant-associated protein B (SP-B) (18 kDa pulmonary-surfactant protein) (6 kDa protein) (Pulmonary surfactant-associated proteolipid SPL(Phe))
SFTPD	1					1				P35247	Pulmonary surfactant-associated protein D (PSP-D) (SP-D) (Collectin-7) (Lung surfactant protein D)
SGK3			1	1		2				Q96BR1	Serine/threonine-protein kinase Sgk3 (EC 2.7.11.1) (Cytokine-independent survival kinase) (Serum/glucocorticoid-regulated kinase 3) (Serum/glucocorticoid-regulated kinase-like)
SGSH	1	1	1	1		4	1	Sulfatases	Luminal	P51688	N-sulphoglucosamine sulphohydrolase (EC 3.10.1.1) (Sulfoglucosamine sulfamidase) (Sulphamidase)
SH3BP4			1	1		2				Q9P0V3	SH3 domain-binding protein 4 (EH-binding protein 10) (Transferrin receptor-trafficking protein)
SHKBP1	1	1	1	1		4				Q8TBC3	SH3KBP1-binding protein 1 (SETA-binding protein 1)
SIAE	1	1	1	1		4	1	Hydrolysis of Glycosidic Bonds	Luminal	Q9HAT2	Sialate O-acetylesterase (SIAE) (EC 3.1.1.53) (H-Lse) (Sialic acid-specific 9-O-acetylesterase)
SIDT1			1	1		2				Q9NXL6	SID1 transmembrane family member 1
SIDT2	1	1	1	1		4	1	Transporters, Channels, and Exchangers	Transmembrane	Q8NBJ9	SID1 transmembrane family member 2
SLC11A1	1	1				2				P49279	Natural resistance-associated macrophage protein 1 (NRAMP 1) (Solute carrier family 11 member 1)
SLC11A2	1	1	1			3	1	Transporters, Channels, and Exchangers	Transmembrane	P49281	Natural resistance-associated macrophage protein 2 (NRAMP 2) (Divalent cation transporter 1) (Divalent metal transporter 1) (DMT-1) (Solute carrier family 11 member 2)
SLC12A4	1					1	1	Transporters, Channels, and Exchangers	Transmembrane	Q9UP95	Solute carrier family 12 member 4 (Electroneutral potassium-chloride cotransporter 1) (Erythroid K-Cl cotransporter 1) (hKCC1)
SLC15A3	1	1	1	1		4				Q8IY34	Solute carrier family 15 member 3 (Osteoclast transporter) (Peptide transporter 3) (Peptide/histidine transporter 2) (hPHT2)
SLC15A4	1		1	1		3	1	Transporters, Channels, and Exchangers	Transmembrane	Q8N697	Solute carrier family 15 member 4 (Peptide transporter 4) (Peptide/histidine transporter 1) (hPHT1)
SLC17A1	1	1				2				Q14916	Sodium-dependent phosphate transport protein 1 (Na(+)/PI cotransporter 1) (Na/Pi-4) (Renal Na(+)-dependent phosphate cotransporter 1) (Renal sodium-dependent phosphate transport protein 1) (Renal sodium-phosphate transport protein 1) (Sodium/phosphate cotransporter 1) (Solute carrier family 17 member 1)
SLC17A2	1	1				2				O00624	Sodium-dependent phosphate transport protein 3 (Na(+)/PI cotransporter 3) (Sodium/phosphate cotransporter 3) (Solute carrier family 17 member 2)
SLC17A3	1	1				2				O00476	Sodium-dependent phosphate transport protein 4 (Na(+)/PI cotransporter 4) (NPT4) (Sodium/phosphate cotransporter 4) (Solute carrier family 17 member 3)
SLC17A4	1	1				2				Q9Y2C5	Probable small intestine urate exporter (Solute carrier family 17 member 4)
SLC17A5	1	1	1			3	1	Transporters, Channels, and Exchangers	Transmembrane	Q9NRA2	Sialin (H(+)/nitrate cotransporter) (H(+)/sialic acid cotransporter) (AST) (Membrane glycoprotein HP59) (Solute carrier family 17 member 5) (Vesicular excitatory amino acid transporter) (VEAT)
SLC26A11	1	1	1			3	1	Transporters, Channels, and Exchangers	Transmembrane	Q86WA9	Sodium-independent sulfate anion transporter (Solute carrier family 26 member 11)
SLC29A3	1	1	1	1		4	1	Transporters, Channels, and Exchangers	Transmembrane	Q9BZD2	Equilibrative nucleoside transporter 3 (hENT3) (Solute carrier family 29 member 3)
SLC2A1			1	1		2	1	Transporters, Channels, and Exchangers	Transmembrane	P11166	Solute carrier family 2, facilitated glucose transporter member 1 (Glucose transporter type 1, erythrocyte/brain) (GLUT-1) (HepG2 glucose transporter)
SLC2A6			1	1		2				Q9UGQ3	Solute carrier family 2, facilitated glucose transporter member 6 (Glucose transporter type 6) (GLUT-6)
SLC2A8	1					1	1	Transporters, Channels, and Exchangers	Transmembrane	Q9NY64	Solute carrier family 2, facilitated glucose transporter member 8 (Glucose transporter type 8) (GLUT-8) (Glucose transporter type X1)
SLC30A2	1		1			2				Q9BRI3	Proton-coupled zinc antiporter SLC30A2 (Solute carrier family 30 member 2) (Zinc transporter 2) (ZnT-2)
SLC30A3	1	1	1	1		4				Q99726	Probable proton-coupled zinc antiporter SLC30A3 (Solute carrier family 30 member 3) (Zinc transporter 3) (ZnT-3)
SLC30A4	1	1	1	1		4				O14863	Probable proton-coupled zinc antiporter SLC30A4 (Solute carrier family 30 member 4) (Zinc transporter 4) (ZnT-4)
SLC35F6	1	1	1	1		4	1	Transporters, Channels, and Exchangers	Transmembrane	Q8N357	Solute carrier family 35 member F6 (ANT2-binding protein) (ANT2BP) (Transport and Golgi organization 9 homolog)
SLC36A1	1	1	1	1		4	1	Transporters, Channels, and Exchangers	Transmembrane	Q7Z2H8	Proton-coupled amino acid transporter 1 (Proton/amino acid transporter 1) (hPAT1) (Solute carrier family 36 member 1)
SLC37A2						0	1	Transporters, Channels, and Exchangers	Transmembrane	Q8TED4	Glucose-6-phosphate exchanger SLC37A2 (Solute carrier family 37 member 2)
SLC37A3						0	1	Transporters, Channels, and Exchangers	Transmembrane	Q8NCC5	Sugar phosphate exchanger 3 (Solute carrier family 37 member 3)
SLC38A7						0	1	Transporters, Channels, and Exchangers	Transmembrane	Q9NVC3	Sodium-coupled neutral amino acid transporter 7 (Solute carrier family 38 member 7)
SLC38A9	1	1	1	1		4	1	Transporters, Channels, and Exchangers	Transmembrane	Q8NBW4	Neutral amino acid transporter 9 (Solute carrier family 38 member 9) (Up-regulated in lung cancer 11)
SLC39A14			1	1		2	1	Transporters, Channels, and Exchangers	Transmembrane	Q15043	Metal cation symporter ZIP14 (LIV-1 subfamily of ZIP zinc transporter 4) (LZT-Hs4) (Solute carrier family 39 member 14) (Zrt- and Irt-like protein 14) (ZIP-14)
SLC39A8			1	1		2	1	Transporters, Channels, and Exchangers	Transmembrane	Q9C0K1	Metal cation symporter ZIP8 (BCG-induced integral membrane protein in monocyte clone 103 protein) (LIV-1 subfamily of ZIP zinc transporter 6) (LZT-Hs6) (Solute carrier family 39 member 8) (Zrt- and Irt-like protein 8) (ZIP-8)
SLC3A2			1	1	1	3	1	Transporters, Channels, and Exchangers	Transmembrane	P08195	Amino acid transporter heavy chain SLC3A2 (4F2 cell-surface antigen heavy chain) (4F2hc) (4F2 heavy chain antigen) (Lymphocyte activation antigen 4F2 large subunit) (Solute carrier family 3 member 2) (CD antigen CD98)
SLC44A2			1	1		2	1	Transporters, Channels, and Exchangers	Transmembrane	Q8IWA5	Choline transporter-like protein 2 (Solute carrier family 44 member 2)
SLC46A3	1					1	1	Transporters, Channels, and Exchangers	Transmembrane	Q7Z3Q1	Lysosomal proton-coupled steroid conjugate and bile acid symporter SLC46A3 (Solute carrier family 46 member 3)
SLC48A1						0				Q6P1K1	Heme transporter HRG1 (Heme-responsive gene 1 protein homolog) (HRG-1) (hHRG-1) (Solute carrier family 48 member 1)
SLC49A4	1	1	1	1		4				Q96SL1	Solute carrier family 49 member 4 (Disrupted in renal cancer protein 2) (Disrupted in renal carcinoma protein 2)
SLC7A11					1		1	Transporters, Channels, and Exchangers	Transmembrane	Q9UPY5	Cystine/glutamate transporter (Amino acid transport system xc-) (Calcium channel blocker resistance protein CCBR1) (Solute carrier family 7 member 11) (xCT)
SLC7A14			1	1	1	3	1	Transporters, Channels, and Exchangers	Transmembrane	Q8TBB6	Solute carrier family 7 member 14 (Gamma-aminobutyric acid transporter SLC7A14)
SLC7A5	1	1	1	1		4				Q01650	Large neutral amino acids transporter small subunit 1 (4F2 light chain) (4F2 LC) (4F2LC) (CD98 light chain) (Integral membrane protein E16) (E16) (L-type amino acid transporter 1) (hLAT1) (Solute carrier family 7 member 5) (y+ system cationic amino acid transporter)
SLCO4C1			1	1		2	1	Transporters, Channels, and Exchangers	Transmembrane	Q6ZQN7	Solute carrier organic anion transporter family member 4C1 (SLCO4C1) (OATP-H) (Organic anion transporter M1) (OATP-M1) (Organic anion transporting polypeptide 4C1) (OATP4C1) (Solute carrier family 21 member 20)
SMCR8					1	1	1	mTOR Complex 1-Associated	Associated	Q8TEV9	Guanine nucleotide exchange protein SMCR8 (Smith-Magenis syndrome chromosomal region candidate gene 8 protein)
SMPD1			1	1	1	3	1	Phosphodiesterases	Luminal	P17405	Sphingomyelin phosphodiesterase (EC 3.1.4.12) (EC 3.1.4.3) (Acid sphingomyelinase) (aSMase) [Cleaved into: Sphingomyelin phosphodiesterase, processed form]
SMPDL3A										Q92484	Cyclic GMP-AMP phosphodiesterase SMPDL3A (2',3'-cGAMP phosphodiesterase SMPDL3A) (EC 3.1.4.-) (Acid sphingomyelinase-like phosphodiesterase 3a) (ASM-like phosphodiesterase 3a) (EC 3.6.1.15)
SNAP23	1	1	1	1		4	1	SNARE Proteins	Associated	O00161	Synaptosomal-associated protein 23 (SNAP-23) (Vesicle-membrane fusion protein SNAP-23)
SNAP29	1	1				2	1	SNARE Proteins	Associated	O95721	Synaptosomal-associated protein 29 (SNAP-29) (Soluble 29 kDa NSF attachment protein) (Vesicle-membrane fusion protein SNAP-29)
SNAP47					1		1	SNARE Proteins	Associated	Q5SQN1	Synaptosomal-associated protein 47 (SNAP-47) (Epididymis luminal protein 170) (Synaptosomal-associated 47 kDa protein)
SNAPIN	1		1	1		3	1	Lysosomal Positioning	Associated	O95295	SNARE-associated protein Snapin (Biogenesis of lysosome-related organelles complex 1 subunit 7) (BLOC-1 subunit 7) (Synaptosomal-associated protein 25-binding protein) (SNAP-associated protein)
SNCA	1	1	1	1		4	1	Lysosomal Positioning	Associated	P37840	Alpha-synuclein (Non-A beta component of AD amyloid) (Non-A4 component of amyloid precursor) (NACP)
SNX1	1					1				Q13596	Sorting nexin-1
SNX14	1	1	1	1		4	1	Membrane and Membrane-Associated Proteins	Transmembrane	Q9Y5W7	Sorting nexin-14
SNX16	1	1	1	1		4				P57768	Sorting nexin-16
SNX2	1	1				2	1	Membrane and Membrane-Associated Proteins	Transmembrane	O60749	Sorting nexin-2 (Transformation-related gene 9 protein) (TRG-9)
SNX27	1	1				2				Q96L92	Sorting nexin-27
SNX6			1	1		2				Q9UNH7	Sorting nexin-6 (TRAF4-associated factor 2) [Cleaved into: Sorting nexin-6, N-terminally processed]
SNX8										Q9Y5X2	Sorting nexin-8
SOD1	1	1				2				P00441	Superoxide dismutase [Cu-Zn] (EC 1.15.1.1) (Superoxide dismutase 1) (hSod1)
SORL1	1	1				2				Q92673	Sortilin-related receptor (Low-density lipoprotein receptor relative with 11 ligand-binding repeats) (LDLR relative with 11 ligand-binding repeats) (LR11) (SorLA-1) (Sorting protein-related receptor containing LDLR class A repeats) (SorLA)
SORT1			1	1		2				Q99523	Sortilin (100 kDa NT receptor) (Glycoprotein 95) (Gp95) (Neurotensin receptor 3) (NT3) (NTR3)
SPACA7			1	1		2				Q96KW9	Sperm acrosome-associated protein 7
SPAR			1	1		2	1	Membrane and Membrane-Associated Proteins	Transmembrane	A0A1B0GVQ0	Small regulatory polypeptide of amino acid response
SPATA18		1				1				Q8TC71	Mitochondria-eating protein (Spermatogenesis-associated protein 18)
SPG11			1	1		2				Q96JI7	Spatacsin (Colorectal carcinoma-associated protein) (Spastic paraplegia 11 protein)
SPHK2	1					1				Q9NRA0	Sphingosine kinase 2 (SK 2) (SPK 2) (EC 2.7.1.91)
SPNS1	1	1	1	1	1	5	1	Transporters, Channels, and Exchangers	Transmembrane	Q9H2V7	Protein spinster homolog 1 (HSpin1) (SPNS1) (Spinster-like protein 1)
SPPL2A	1		1	1		3	1	Membrane and Membrane-Associated Proteins	Transmembrane	Q8TCT8	Signal peptide peptidase-like 2A (SPP-like 2A) (SPPL2a) (EC 3.4.23.-) (Intramembrane protease 3) (IMP-3) (Presenilin-like protein 2)
SPPL2B	1	1	1	1		4	1	Proteases	Luminal	Q8TCT7	Signal peptide peptidase-like 2B (SPP-like 2B) (SPPL2b) (EC 3.4.23.-) (Intramembrane protease 4) (IMP-4) (Presenilin homologous protein 4) (PSH4) (Presenilin-like protein 1)
SPPL2C	1	1	1	1		4	1	Proteases	Luminal	Q8IUH8	Signal peptide peptidase-like 2C (SPP-like 2C) (SPPL2c) (EC 3.4.23.-) (Intramembrane protease 5) (IMP-5)
SQSTM1	1	1				2				Q13501	Sequestosome-1 (EBI3-associated protein of 60 kDa) (EBIAP) (p60) (Phosphotyrosine-independent ligand for the Lck SH2 domain of 62 kDa) (Ubiquitin-binding protein p62) (p62)
SRC	1	1	1	1		4				P12931	Proto-oncogene tyrosine-protein kinase Src (EC 2.7.10.2) (Proto-oncogene c-Src) (pp60c-src) (p60-Src)
SRGN	1	1				2				P10124	Serglycin (Hematopoietic proteoglycan core protein) (Platelet proteoglycan core protein) (P.PG) (Secretory granule proteoglycan core protein)
STAMBP	1	1	1	1		4				O95630	STAM-binding protein (EC 3.4.19.-) (Associated molecule with the SH3 domain of STAM) (Endosome-associated ubiquitin isopeptidase)
STARD3			1			1	1	Membrane and Membrane-Associated Proteins	Transmembrane	Q14849	StAR-related lipid transfer protein 3 (Metastatic lymph node gene 64 protein) (MLN 64) (Protein CAB1) (START domain-containing protein 3) (StARD3)
STARD3NL	1					1				O95772	STARD3 N-terminal-like protein (MLN64 N-terminal domain homolog)
StARD9					1	1				Q9P2P6	StAR-related lipid transfer protein 9 (START domain-containing protein 9) (StARD9)
STBD1	1					1				O95210	Starch-binding domain-containing protein 1 (Genethonin-1) (Glycophagy cargo receptor STBD1)
STK11IP			1	1		2	1	Autophagy	Associated	Q8N1F8	Serine/threonine-protein kinase 11-interacting protein (LKB1-interacting protein 1)
STOM	1					1				P27105	Stomatin (Erythrocyte band 7 integral membrane protein) (Erythrocyte membrane protein band 7.2) (Protein 7.2b)
STS	1					1				P08842	Steryl-sulfatase (EC 3.1.6.2) (Arylsulfatase C) (ASC) (Estrone sulfatase) (Steroid sulfatase) (Steryl-sulfate sulfohydrolase)
STX17	1	1	1	1	1	4	1	Autophagy	Associated	P56962	Syntaxin-17
STX3			1	1		2	1	SNARE Proteins	Associated	Q13277	Syntaxin-3
STX7	1	1				2	1	SNARE Proteins	Associated	O15400	Syntaxin-7
STX8	1	1	1	1		4	1	SNARE Proteins	Associated	Q9UNK0	Syntaxin-8
STXBP2	1	1				2	1	SNARE Proteins	Associated	Q15833	Syntaxin-binding protein 2 (Protein unc-18 homolog 2) (Unc18-2) (Protein unc-18 homolog B) (Unc-18B)
SULT1C2	1	1				2	1	SNARE Proteins	Associated	O00338	Sulfotransferase 1C2 (ST1C2) (EC 2.8.2.1) (Sulfotransferase 1C1) (SULT1C#1) (humSULTC2)
SURF4		1		1		2				O15260	Surfeit locus protein 4
SYNGR1	1					1				O43759	Synaptogyrin-1
SYT11	1		1	1		3				Q9BT88	Synaptotagmin-11 (Synaptotagmin XI) (SytXI)
SYT7	1	1	1	1		4				O43581	Synaptotagmin-7 (IPCA-7) (Prostate cancer-associated protein 7) (Synaptotagmin VII) (SytVII)
SZT2	1	1	1	1		4	1	KICSTOR Complex	Associated	Q5T011	KICSTOR complex protein SZT2 (Seizure threshold 2 protein homolog)
TBC1D25	1	1	1	1		4				Q3MII6	TBC1 domain family member 25
TBC1D7			1	1	1	2	1	mTOR Complex 1-Associated	Associated	Q9P0N9	TBC1 domain family member 7 (Cell migration-inducing protein 23)
TCIRG1			1	1		2	1	V-ATPase Complex	Transmembrane	Q13488	V-type proton ATPase 116 kDa subunit a 3 (V-ATPase 116 kDa subunit a 3) (Osteoclastic proton pump 116 kDa subunit) (OC-116 kDa) (OC116) (T-cell immune regulator 1) (T-cell immune response cDNA7 protein) (TIRC7) (Vacuolar proton translocating ATPase 116 kDa subunit a isoform 3)
TCN2	1					1				P20062	Transcobalamin-2 (TC-2) (Transcobalamin II) (TC II) (TCII)
TECPR1	1					1				Q7Z6L1	Tectonin beta-propeller repeat-containing protein 1
TFE3	1	1	1	1		4	1	Transcription Regulators	Associated	P19532	Transcription factor E3 (Class E basic helix-loop-helix protein 33) (bHLHe33)
TFEB			1	1		2	1	Transcription Regulators	Associated	P19484	Transcription factor EB (Class E basic helix-loop-helix protein 35) (bHLHe35)
TFEC			1	1		2	1	Transcription Regulators	Associated	O14948	Transcription factor EC (TFE-C) (Class E basic helix-loop-helix protein 34) (bHLHe34) (Transcription factor EC-like) (hTFEC-L)
TIAL1			1			1				Q01085	Nucleolysin TIAR (TIA-1-related protein)
TLDC1	1					1				Q6P9B6	MTOR-associated protein MEAK7 (MEAK7) (MTOR associated protein, eak-7 homolog) (TBC/LysM-associated domain-containing protein 1) (TLD domain-containing protein 1)
TLR3	1					1				O15455	Toll-like receptor 3 (CD antigen CD283)
TLR7	1					1				Q9NYK1	Toll-like receptor 7
TLR8	1	1	1	1		4				Q9NR97	Toll-like receptor 8 (CD antigen CD288)
TLR9	1					1				Q9NR96	Toll-like receptor 9 (CD antigen CD289)
TM4SF5			1	1		2				O14894	Transmembrane 4 L6 family member 5 (Tetraspan transmembrane protein L6H)
TM6SF1	1	1	1	1		4				Q9BZW5	Transmembrane 6 superfamily member 1
TM7SF1	1	1				2				O60478	Integral membrane protein GPR137B (Transmembrane 7 superfamily member 1 protein)
TM9SF1			1	1		2				O15321	Transmembrane 9 superfamily member 1 (MP70 protein family member) (hMP70)
TMBIM1	1	1				2	1	Membrane and Membrane-Associated Proteins	Transmembrane	Q969X1	Protein lifeguard 3 (Protein RECS1 homolog) (Transmembrane BAX inhibitor motif-containing protein 1)
TMEM104	1	1	1	1		4	1	Membrane and Membrane-Associated Proteins	Transmembrane	Q8NE00	Transmembrane protein 104
TMEM106B						0	1	Membrane and Membrane-Associated Proteins	Transmembrane	Q9NUM4	Transmembrane protein 106B
TMEM127	1	1	1	1		4	1	Membrane and Membrane-Associated Proteins	Transmembrane	O75204	Transmembrane protein 127
TMEM150A			1	1		2				Q86TG1	Transmembrane protein 150A (Transmembrane protein 150)
TMEM150B	1	1				2				A6NC51	Modulator of macroautophagy TMEM150B (Protein DRAM-3) (Transmembrane protein 150B) (Transmembrane protein 224)
TMEM150C	1	1				2				B9EJG8	Transmembrane protein 150C (Tentonin 3)
TMEM165	1	1	1	1	1	5	1	Transporters, Channels, and Exchangers	Transmembrane	Q9HC07	Putative divalent cation/proton antiporter TMEM165 (Transmembrane protein 165) (Transmembrane protein PT27) (Transmembrane protein TPARL)
TMEM175	1	1	1	1	1	5	1	Transporters, Channels, and Exchangers	Transmembrane	Q9BSA9	Endosomal/lysosomal proton channel TMEM175 (Potassium channel TMEM175) (Transmembrane protein 175) (hTMEM175)
TMEM179B	1	1	1	1		4	1	Membrane and Membrane-Associated Proteins	Transmembrane	Q7Z7N9	Transmembrane protein 179B
TMEM192	1					1	1	Membrane and Membrane-Associated Proteins	Transmembrane	Q8IY95	Transmembrane protein 192
TMEM199	1	1				2				Q8N511	Vacuolar ATPase assembly protein VMA12 (Transmembrane protein 199)
TMEM25			1	1		2				Q86YD3	Transmembrane protein 25
TMEM30A	1	1				2				Q9NV96	Cell cycle control protein 50A (P4-ATPase flippase complex beta subunit TMEM30A) (Transmembrane protein 30A)
TMEM55A	1					1	1	Membrane and Membrane-Associated Proteins	Transmembrane	Q8N4L2	Type 2 phosphatidylinositol 4,5-bisphosphate 4-phosphatase (Type 2 PtdIns-4,5-P2 4-Ptase) (EC 3.1.3.78) (PtdIns-4,5-P2 4-Ptase II) (Transmembrane protein 55A)
TMEM55B	1	1	1	1	1	5	1	Membrane and Membrane-Associated Proteins	Transmembrane	Q86T03	Type 1 phosphatidylinositol 4,5-bisphosphate 4-phosphatase (Type 1 PtdIns-4,5-P2 4-Ptase) (EC 3.1.3.78) (PtdIns-4,5-P2 4-Ptase I) (Transmembrane protein 55B)
TMEM59	1	1				2				Q9BXS4	Transmembrane protein 59 (Liver membrane-bound protein)
TMEM63A	1	1	1	1		4	1	Transporters, Channels, and Exchangers	Transmembrane	O94886	Mechanosensitive cation channel TMEM63A (Transmembrane protein 63A) (hTMEM63A)
TMEM74	1	1	1	1		4	1	Membrane and Membrane-Associated Proteins	Transmembrane	Q96NL1	Transmembrane protein 74
TMEM79	1	1				2				Q9BSE2	Transmembrane protein 79 (Mattrin)
TMEM8A	1	1	1	1		4				Q9HCN3	Post-GPI attachment to proteins factor 6 (EC 3.1.1.4) (GPI processing phospholipase A2) (GPI-PLA2) (Protein M83) (Transmembrane protein 6) (Transmembrane protein 8) (Transmembrane protein 8A)
TMEM9	1	1				2	1	Membrane and Membrane-Associated Proteins	Transmembrane	Q9P0T7	Proton-transporting V-type ATPase complex assembly regulator TMEM9 (v-ATPase assembly regulator TMEM9) (Dermal papilla-derived protein 4) (Transmembrane protein 9) (Protein TMEM9)
TMEM97	1	1	1			3	1	Membrane and Membrane-Associated Proteins	Transmembrane	Q5BJF2	Sigma intracellular receptor 2 (S2R) (Sigma-2 receptor) (Sigma2 receptor) (Meningioma-associated protein 30) (MAC30) (Transmembrane protein 97)
TMEM9B	1	1	1	1		4	1	Membrane and Membrane-Associated Proteins	Transmembrane	Q9NQ34	Transmembrane protein 9B
TNFAIP3	1	1	1	1		4				P21580	Tumor necrosis factor alpha-induced protein 3 (TNF alpha-induced protein 3) (EC 2.3.2.-) (EC 3.4.19.12) (OTU domain-containing protein 7C) (Putative DNA-binding protein A20) (Zinc finger protein A20) [Cleaved into: A20p50; A20p37]
TOLLIP	1	1	1	1		4				Q9H0E2	Toll-interacting protein
TOM1	1					1				O60784	Target of Myb1 membrane trafficking protein (Target of Myb protein 1)
TOM1L1	1					1				O75674	TOM1-like protein 1 (Src-activating and signaling molecule protein) (Target of Myb-like protein 1)
TPCN1	1		1	1		3	1	Transporters, Channels, and Exchangers	Transmembrane	Q9ULQ1	Two pore channel protein 1 (Two pore calcium channel protein 1) (Voltage-dependent calcium channel protein TPC1)
TPCN2	1	1	1	1		4	1	Transporters, Channels, and Exchangers	Transmembrane	Q8NHX9	Two pore channel protein 2 (Two pore calcium channel protein 2)
TPP1	1	1	1	1		4	1	Proteases	Luminal	P49638	Alpha-tocopherol transfer protein (Alpha-TTP)
TPSAB1	1	1	1	1		4	1	Proteases	Luminal	Q15661	Tryptase alpha/beta-1 (Tryptase-1) (EC 3.4.21.59) (Tryptase I) (Tryptase alpha-1)
TRAPPC1		1				1				Q9Y5R8	Trafficking protein particle complex subunit 1 (BET5 homolog) (Multiple myeloma protein 2) (MUM-2)
TREML4	1					1				Q6UXN2	Trem-like transcript 4 protein (TLT-4) (Triggering receptor expressed on myeloid cells-like protein 4)
TRIM23		1		1		2				P36406	E3 ubiquitin-protein ligase TRIM23 (EC 2.3.2.27) (ADP-ribosylation factor domain-containing protein 1) (GTP-binding protein ARD-1) (RING finger protein 46) (RING-type E3 ubiquitin transferase TRIM23) (Tripartite motif-containing protein 23)
TRIM29	1	1	1	1		4	1	Ubiquitination	Associated	Q14134	Tripartite motif-containing protein 29 (Ataxia telangiectasia group D-associated protein)
TRIP10	1	1	1	1		4				Q15642	Cdc42-interacting protein 4 (Protein Felic) (Salt tolerant protein) (hSTP) (Thyroid receptor-interacting protein 10) (TR-interacting protein 10) (TRIP-10)
TRMT112	1	1	1	1		4				Q9UI30	Multifunctional methyltransferase subunit TRM112-like protein (tRNA methyltransferase 112 homolog)
TRPM2			1	1	1	2	1	Transporters, Channels, and Exchangers	Transmembrane	O94759	Transient receptor potential cation channel subfamily M member 2 (Estrogen-responsive element-associated gene 1 protein) (Long transient receptor potential channel 2) (LTrpC-2) (LTrpC2) (Transient receptor potential channel 7) (TrpC7) (Transient receptor potential melastatin 2)
TSC1			1	1	1	2	1	mTOR Complex 1-Associated	Associated	Q92574	Hamartin (Tuberous sclerosis 1 protein)
TSC2	1	1	1	1		4	1	mTOR Complex 1-Associated	Associated	P49815	Tuberin (Tuberous sclerosis 2 protein)
TSPAN1	1	1				2				O60635	Tetraspanin-1 (Tspan-1) (Tetraspan NET-1) (Tetraspanin TM4-C)
TTR	1	1				2				P02766	Transthyretin (ATTR) (Prealbumin) (TBPA)
TTYH1					1		1	Transporters, Channels, and Exchangers	Transmembrane	Q9H313	Protein tweety homolog 1 (hTTY1) (Volume-regulated anion channel subunit TTYH1)
TTYH2	1				1	1				Q9BSA4	Protein tweety homolog 2 (hTTY2) (Volume-regulated anion channel subunit TTYH2)
TTYH3			1		1	1				Q9C0H2	Protein tweety homolog 3 (hTTY3) (Volume-regulated anion channel subunit TTYH3)
TUBB						0				P07437	Tubulin beta chain (Tubulin beta-5 chain)
TUBB4B	1					1				P68371	Tubulin beta-4B chain (Tubulin beta-2 chain) (Tubulin beta-2C chain)
TXNDC5	1					1				Q8NBS9	Thioredoxin domain-containing protein 5 (EC 1.8.4.-) (EC 5.3.4.1) (Endoplasmic reticulum resident protein 46) (ER protein 46) (ERp46) (Thioredoxin-like protein p46)
TYR	1					1				P14679	Tyrosinase (EC 1.14.18.1) (LB24-AB) (Monophenol monooxygenase) (SK29-AB) (Tumor rejection antigen AB)
TYRP1	1					1				P17643	5,6-dihydroxyindole-2-carboxylic acid oxidase (DHICA oxidase) (EC 1.14.18.-) (Catalase B) (Glycoprotein 75) (Melanoma antigen gp75) (Tyrosinase-related protein 1) (TRP) (TRP-1) (TRP1)
UBA1				1		1				P22314	Ubiquitin-like modifier-activating enzyme 1 (EC 6.2.1.45) (Protein A1S9) (Ubiquitin-activating enzyme E1)
UBA52	1	1				2				P62987	Ubiquitin-ribosomal protein eL40 fusion protein (CEP52) (Ubiquitin A-52 residue ribosomal protein fusion product 1) [Cleaved into: Ubiquitin; Large ribosomal subunit protein eL40 (60S ribosomal protein L40) (rpL40)]
UBXN6	1					1				Q9BZV1	UBX domain-containing protein 6 (UBX domain-containing protein 1)
UCHL1	1	1	1	1		4				P09936	Ubiquitin carboxyl-terminal hydrolase isozyme L1 (UCH-L1) (EC 3.4.19.12) (Neuron cytoplasmic protein 9.5) (PGP 9.5) (PGP9.5) (Ubiquitin thioesterase L1)
UNC13D			1	1		2	1	Ubiquitination	Associated	Q70J99	Protein unc-13 homolog D (Munc13-4)
UNC93B1	1	1	1			3				Q9H1C4	Protein unc-93 homolog B1 (Unc-93B1) (hUNC93B1)
USP24	1	1	1	1		4				Q9UPU5	Ubiquitin carboxyl-terminal hydrolase 24 (EC 3.4.19.12) (Deubiquitinating enzyme 24) (Ubiquitin thioesterase 24) (Ubiquitin-specific-processing protease 24)
USP4			1			1				Q13107	Ubiquitin carboxyl-terminal hydrolase 4 (EC 3.4.19.12) (Deubiquitinating enzyme 4) (Ubiquitin thioesterase 4) (Ubiquitin-specific-processing protease 4) (Ubiquitous nuclear protein homolog)
USP5	1					1				P45974	Ubiquitin carboxyl-terminal hydrolase 5 (EC 3.4.19.12) (Deubiquitinating enzyme 5) (Isopeptidase T) (Ubiquitin thioesterase 5) (Ubiquitin-specific-processing protease 5)
USP6	1					1				P35125	Ubiquitin carboxyl-terminal hydrolase 6 (EC 3.4.19.12) (Deubiquitinating enzyme 6) (Proto-oncogene TRE-2) (RN-tre) (Ubiquitin thioesterase 6) (Ubiquitin-specific-processing protease 6)
UVRAG	1					1				Q9P2Y5	UV radiation resistance-associated gene protein (p63)
VAMP4	1	1	1	1		4				O75379	Vesicle-associated membrane protein 4 (VAMP-4)
VAMP7	1					1	1	SNARE Proteins	Associated	P51809	Vesicle-associated membrane protein 7 (VAMP-7) (Synaptobrevin-like protein 1) (Tetanus-insensitive VAMP) (Ti-VAMP)
VAMP8	1	1	1	1		4	1	SNARE Proteins	Associated	Q9BV40	Vesicle-associated membrane protein 8 (VAMP-8) (Endobrevin) (EDB)
VAPA	1	1	1	1		4				Q9P0L0	Vesicle-associated membrane protein-associated protein A (VAMP-A) (VAMP-associated protein A) (VAP-A) (33 kDa VAMP-associated protein) (VAP-33)
VASN	1					1				Q6EMK4	Vasorin (Protein slit-like 2)
VAT1	1					1				Q99536	Synaptic vesicle membrane protein VAT-1 homolog (EC 1.-.-.-)
VCAN	1					1				P13611	Versican core protein (Chondroitin sulfate proteoglycan core protein 2) (Chondroitin sulfate proteoglycan 2) (Glial hyaluronate-binding protein) (GHAP) (Large fibroblast proteoglycan) (PG-M)
VCP	1					1				P55072	Transitional endoplasmic reticulum ATPase (TER ATPase) (EC 3.6.4.6) (15S Mg(2+)-ATPase p97 subunit) (Valosin-containing protein) (VCP)
VLDLR	1		1	1		3				P98155	Very low-density lipoprotein receptor (VLDL receptor) (VLDL-R)
VMA21	1					1				Q3ZAQ7	Vacuolar ATPase assembly integral membrane protein VMA21 (Myopathy with excessive autophagy protein)
VNN1	1					1				O95497	Pantetheinase (EC 3.5.1.92) (Pantetheine hydrolase) (Tiff66) (Vascular non-inflammatory molecule 1) (Vanin-1)
VPS11	1					1	1	HOPS/CORVET Complex	Associated	Q9H270	Vacuolar protein sorting-associated protein 11 homolog (hVPS11) (RING finger protein 108)
VPS13C	1	1	1	1		4	1	Lysosomal Repair	Associated	Q709C8	Intermembrane lipid transfer protein VPS13C (Vacuolar protein sorting-associated protein 13C)
VPS16			1	1		2	1	HOPS/CORVET Complex	Associated	Q9H269	Vacuolar protein sorting-associated protein 16 homolog (hVPS16)
VPS18	1	1	1	1		4	1	HOPS/CORVET Complex	Associated	Q9P253	Vacuolar protein sorting-associated protein 18 homolog (hVPS18)
VPS26A	1	1	1	1		4				O75436	Vacuolar protein sorting-associated protein 26A (Vesicle protein sorting 26A) (hVPS26)
VPS26B										Q4G0F5	Vacuolar protein sorting-associated protein 26B (Vesicle protein sorting 26B)
VPS29										Q9UBQ0	Vacuolar protein sorting-associated protein 29 (hVPS29) (PEP11 homolog) (Vesicle protein sorting 29)
VPS33A	1	1			1	2	1	HOPS/CORVET Complex	Associated	Q96AX1	Vacuolar protein sorting-associated protein 33A (hVPS33A)
VPS33B	1	1	1	1		4	1	HOPS/CORVET Complex	Associated	Q9H267	Vacuolar protein sorting-associated protein 33B (hVPS33B)
VPS35	1	1	1	1		4				Q96QK1	Vacuolar protein sorting-associated protein 35 (hVPS35) (Maternal-embryonic 3) (Vesicle protein sorting 35)
VPS36	1	1	1			3	1	ESCRT Complex	Associated	Q86VN1	Vacuolar protein-sorting-associated protein 36 (ELL-associated protein of 45 kDa) (ESCRT-II complex subunit VPS36)
VPS39	1	1				2	1	HOPS/CORVET Complex	Associated	Q96JC1	Vam6/Vps39-like protein (TRAP1-like protein) (hVam6p)
VPS41	1	1	1	1		4	1	HOPS/CORVET Complex	Associated	P49754	Vacuolar protein sorting-associated protein 41 homolog (S53)
VPS4A	1	1	1	1	1	5	1	ESCRT Complex	Associated	Q9UN37	Vacuolar protein sorting-associated protein 4A (EC 3.6.4.6) (Protein SKD2) (VPS4-1) (hVPS4)
VPS4B	1	1	1	1	1	5	1	ESCRT Complex	Associated	O75351	Vacuolar protein sorting-associated protein 4B (EC 3.6.4.6) (Cell migration-inducing gene 1 protein) (Suppressor of K(+) transport growth defect 1) (Protein SKD1)
VPS52			1	1		2				Q8N1B4	Vacuolar protein sorting-associated protein 52 homolog (SAC2 suppressor of actin mutations 2-like protein)
VPS53			1			1				Q5VIR6	Vacuolar protein sorting-associated protein 53 homolog
VPS54			1			1				Q9P1Q0	Vacuolar protein sorting-associated protein 54 (Hepatocellular carcinoma protein 8) (Tumor antigen HOM-HCC-8) (Tumor antigen SLP-8p)
VTA1			1			1	1	ESCRT Complex	Associated	Q9NP79	Vacuolar protein sorting-associated protein VTA1 homolog (Dopamine-responsive gene 1 protein) (DRG-1) (LYST-interacting protein 5) (LIP5) (SKD1-binding protein 1) (SBP1)
VTI1B			1	1		2	1	SNARE Proteins	Associated	Q9UEU0	Vesicle transport through interaction with t-SNAREs homolog 1B (Vesicle transport v-SNARE protein Vti1-like 1) (Vti1-rp1)
WDR11	1	1	1	1		4				Q8WWQ0	PH-interacting protein (PHIP) (DDB1- and CUL4-associated factor 14) (IRS-1 PH domain-binding protein) (WD repeat-containing protein 11)
WDR24	1		1	1	1	3	1	GATOR Complex	Associated	Q96S15	GATOR2 complex protein WDR24 (EC 2.3.2.27) (WD repeat-containing protein 24)
WDR41	1	1	1	1	1	5	1	mTOR Complex 1-Associated	Associated	Q9HAD4	WD repeat-containing protein 41
WDR45	1					1				Q9Y484	WD repeat domain phosphoinositide-interacting protein 4 (WIPI-4) (WD repeat-containing protein 45)
WDR45B			1	1		2				Q5MNZ6	WD repeat domain phosphoinositide-interacting protein 3 (WIPI-3) (WD repeat-containing protein 45-like) (WDR45-like protein) (WD repeat-containing protein 45B) (WIPI49-like protein)
WDR48			1	1		2				Q8TAF3	WD repeat-containing protein 48 (USP1-associated factor 1) (WD repeat endosomal protein) (p80)
WDR59	1	1	1	1	1	5	1	GATOR Complex	Associated	Q6PJI9	GATOR2 complex protein WDR59 (WD repeat-containing protein 59)
WDR81	1	1	1	1		4				Q562E7	WD repeat-containing protein 81
WDR91					1					A4D1P6	WD repeat-containing protein 91
WIPI1	1	1				2				Q5MNZ9	WD repeat domain phosphoinositide-interacting protein 1 (WIPI-1) (Atg18 protein homolog) (WD40 repeat protein interacting with phosphoinositides of 49 kDa) (WIPI 49 kDa)
WIPI2			1	1		2				Q9Y4P8	WD repeat domain phosphoinositide-interacting protein 2 (WIPI-2) (WIPI49-like protein 2)
YOD1			1	1		2				Q5VVQ6	Ubiquitin thioesterase OTU1 (EC 3.4.19.12) (DUBA-8) (HIV-1-induced protease 7) (HIN-7) (HsHIN7) (OTU domain-containing protein 2)
ZC3HAV1			1	1		2				Q7Z2W4	Zinc finger CCCH-type antiviral protein 1 (ADP-ribosyltransferase diphtheria toxin-like 13) (ARTD13) (Inactive Poly [ADP-ribose] polymerase 13) (PARP13) (Zinc finger CCCH domain-containing protein 2) (Zinc finger antiviral protein) (ZAP)
ZFYVE26 (SPG15)		1				1				Q68DK2	Zinc finger FYVE domain-containing protein 26 (FYVE domain-containing centrosomal protein) (FYVE-CENT) (Spastizin)
ZKSCAN3	1					1	1	Transcription Regulators	Associated	Q9BRR0	Zinc finger protein with KRAB and SCAN domains 3 (Zinc finger and SCAN domain-containing protein 13) (Zinc finger protein 306) (Zinc finger protein 309) (Zinc finger protein 47 homolog) (Zf47) (Zfp-47)
ZNRF1			1	1		2				Q8ND25	E3 ubiquitin-protein ligase ZNRF1 (EC 2.3.2.27) (Nerve injury-induced gene 283 protein) (RING-type E3 ubiquitin transferase ZNRF1) (Zinc/RING finger protein 1)
ZNRF2	1	1	1	1		4				Q8NHG8	E3 ubiquitin-protein ligase ZNRF2 (EC 2.3.2.27) (Protein Ells2) (RING finger protein 202) (RING-type E3 ubiquitin transferase ZNRF2) (Zinc/RING finger protein 2)
